# Supplementary material for: Shifting the balance: soluble ADAM10 as a potential treatment for Alzheimer's disease
Source: Front Aging Neurosci. 2023 May 17;15:1171123. doi: 10.3389/fnagi.2023.1171123 (PMC10229884; doi:10.3389/fnagi.2023.1171123)
Supplement: Supplementary file 3 [file Table_1.XLSX]

## Sheet: sADAM10 mediated cleavages
Protein	Gene	Description	P1 Position	Motif	Method	Membrane bound/ Secreted	Log2 Ratio (sADAM10/Control) Replicate 1	Log2 Ratio (sADAM10/Control) Replicate 2	# Repeats	Normalized Log2 Ratio (sADAM10/Control) Replicate 1	Normalized Log2 Ratio (sADAM10/Control) Replicate 2	putative cleavage (Ave)
Q9UKP4	ADAMTS7	A disintegrin and metalloproteinase with thrombospondin motifs 7 (ADAM-TS 7) (ADAM-TS7) (ADAMTS-7) (EC 3.4.24.-) (COMPase)	180	GHAQPHVVYK	C-terminal enrichment	TRUE		13.2877	1		12.9377	TRUE
Q9P2N4	ADAMTS9	A disintegrin and metalloproteinase with thrombospondin motifs 9 (ADAM-TS 9) (ADAM-TS9) (ADAMTS-9) (EC 3.4.24.-)	858	LSVGKLYNPD	N-terminal enrichment	TRUE		5.05811	1		4.85811	TRUE
Q86TH1	ADAMTSL2	ADAMTS-like protein 2 (ADAMTSL-2)	341	SRPQPIYYGF	C-terminal enrichment	TRUE	4.30984	4.24027	2	3.75984	3.89027	TRUE
Q9UEY8	ADD3	Gamma-adducin (Adducin-like protein 70)	596	SQIQSQTQSP	C-terminal enrichment	TRUE	2.17496	13.2877	2	1.62496	12.9377	TRUE
P51693	APLP1	Amyloid-like protein 1 (APLP) (APLP-1) [Cleaved into: C30]	567	SEIQRDELAP	N-terminal enrichment	TRUE		13.2877	1		13.0877	TRUE
P02656	APOC3	Apolipoprotein C-III (Apo-CIII) (ApoC-III) (Apolipoprotein C3)	57	SQVAQQARGW	C-terminal enrichment	TRUE		3.03796	1		2.68796	TRUE
P02649	APOE	Apolipoprotein E (Apo-E)	285	SWFEPLVEDM	N-terminal enrichment	TRUE		7.09876	1		6.89876	TRUE
P05067	APP	Amyloid-beta precursor protein (APP) (ABPP) (APPI) (Alzheimer disease amyloid protein) (Amyloid precursor protein) (Amyloid-beta A4 protein) (Cerebral vascular amyloid peptide) (CVAP) (PreA4) (Protease nexin-II) (PN-II) [Cleaved into: N-APP; Soluble APP-alpha (S-APP-alpha); Soluble APP-beta (S-APP-beta); C99 (Beta-secretase C-terminal fragment) (Beta-CTF); Amyloid-beta protein 42 (Abeta42) (Beta-…	584	MISEPRISYG	C-terminal enrichment	TRUE	8.1596	6.55756	2	7.6096	6.20756	TRUE
Q92888	ARHGEF1	Rho guanine nucleotide exchange factor 1 (115 kDa guanine nucleotide exchange factor) (p115-RhoGEF) (p115RhoGEF) (Sub1.5)	226	IGLYMRHLGV	C-terminal enrichment	TRUE	13.2877		1	12.7377		TRUE
P25705	ATP5F1A	ATP synthase subunit alpha, mitochondrial (ATP synthase F1 subunit alpha)	149	ELLGRVVDAL	C-terminal enrichment	TRUE	13.2877		1	12.7377		TRUE
P25705	ATP5F1A	ATP synthase subunit alpha, mitochondrial (ATP synthase F1 subunit alpha)	448	AAFAQFGSDL	N-terminal enrichment	TRUE	3.30033		1	2.70033		TRUE
P25705	ATP5F1A	ATP synthase subunit alpha, mitochondrial (ATP synthase F1 subunit alpha)	148	EELLGRVVDA	C-terminal enrichment	TRUE	2.77183		1	2.22183		TRUE
P25705	ATP5F1A	ATP synthase subunit alpha, mitochondrial (ATP synthase F1 subunit alpha)	58	ILEERILGAD	C-terminal enrichment	TRUE		3.2142	1		2.8642	TRUE
P25705	ATP5F1A	ATP synthase subunit alpha, mitochondrial (ATP synthase F1 subunit alpha)	145	PVGEELLGRV	C-terminal enrichment	TRUE		3.03978	1		2.68978	TRUE
P25705	ATP5F1A	ATP synthase subunit alpha, mitochondrial (ATP synthase F1 subunit alpha)	170	SKTRRRVGLK	N-terminal enrichment	TRUE		2.26504	1		2.06504	TRUE
P25705	ATP5F1A	ATP synthase subunit alpha, mitochondrial (ATP synthase F1 subunit alpha)	214	IIGDRQTGKT	C-terminal enrichment	TRUE		2.84916	1		2.49916	TRUE
P25705	ATP5F1A	ATP synthase subunit alpha, mitochondrial (ATP synthase F1 subunit alpha)	421	VGSAAQTRAM	C-terminal enrichment	TRUE		13.2877	1		12.9377	TRUE
P25705	ATP5F1A	ATP synthase subunit alpha, mitochondrial (ATP synthase F1 subunit alpha)	521	SQHQALLGTI	C-terminal enrichment	TRUE		3.33182	1		2.98182	TRUE
O75787	ATP6AP2	Renin receptor (ATPase H(+)-transporting lysosomal accessory protein 2) (ATPase H(+)-transporting lysosomal-interacting protein 2) (ER-localized type I transmembrane adapter) (Embryonic liver differentiation factor 10) (N14F) (Renin/prorenin receptor) (Vacuolar ATP synthase membrane sector-associated protein M8-9) (ATP6M8-9) (V-ATPase M8.9 subunit) [Cleaved into: Renin receptor N-terminal fragmen…	47	PDVAALSMGF	C-terminal enrichment	TRUE	9.16342		1	8.61342		TRUE
Q8WWM7	ATXN2L	Ataxin-2-like protein (Ataxin-2 domain protein) (Ataxin-2-related protein)	6	LKPQPLQQPS	N-terminal enrichment	TRUE		13.2877	1		13.0877	TRUE
P46379	BAG6	Large proline-rich protein BAG6 (BAG family molecular chaperone regulator 6) (BCL2-associated athanogene 6) (BAG-6) (HLA-B-associated transcript 3) (Protein G3) (Protein Scythe)	1101	SYRQQLRSDI	C-terminal enrichment	TRUE		4.53573	1		4.18573	TRUE
P13497	BMP1	Bone morphogenetic protein 1 (BMP-1) (EC 3.4.24.19) (Mammalian tolloid protein) (mTld) (Procollagen C-proteinase) (PCP)	51	CKAAAFLGDI	N-terminal enrichment	TRUE		2.49067	1		2.29067	TRUE
P10092	CALCB	Calcitonin gene-related peptide 2 (Beta-type CGRP) (Beta-CGRP) (Calcitonin gene-related peptide II) (CGRP-II)	52	LLLAALVQDY	C-terminal enrichment	TRUE	5.49375	2.5078	2	4.94375	2.1578	TRUE
O43852	CALU	Calumenin (Crocalbin) (IEF SSP 9302)	51	YDHDAFLGAE	N-terminal enrichment	TRUE	4.34836		1	3.74836		TRUE
O43852	CALU	Calumenin (Crocalbin) (IEF SSP 9302)	270	AEAEARHLVY	C-terminal enrichment	TRUE	3.72153		1	3.17153		TRUE
O43852	CALU	Calumenin (Crocalbin) (IEF SSP 9302)	51	YDHDAFLGAE	C-terminal enrichment	TRUE		2.15668	1		1.80668	TRUE
P60953	CDC42	Cell division control protein 42 homolog (EC 3.6.5.2) (G25K GTP-binding protein)	54	PYTLGLFDTA	N-terminal enrichment	TRUE		13.2877	1		13.0877	TRUE
P19022	CDH2	Cadherin-2 (CDw325) (Neural cadherin) (N-cadherin) (CD antigen CD325)	148	PRQFSKHSGH	C-terminal enrichment	TRUE	3.85094	4.65259	2	3.30094	4.30259	TRUE
P19022	CDH2	Cadherin-2 (CDw325) (Neural cadherin) (N-cadherin) (CD antigen CD325)	147	FPRQFSKHSG	C-terminal enrichment	TRUE	2.23421	2.67139	2	1.68421	2.32139	TRUE
Q9HCU4	CELSR2	Cadherin EGF LAG seven-pass G-type receptor 2 (Cadherin family member 10) (Epidermal growth factor-like protein 2) (EGF-like protein 2) (Flamingo homolog 3) (Multiple epidermal growth factor-like domains protein 3) (Multiple EGF-like domains protein 3)	2189	PRYEALRGEQ	N-terminal enrichment	TRUE	2.72038	1.76354	2	2.12038	1.56354	TRUE
P23528	CFL1	Cofilin-1 (18 kDa phosphoprotein) (p18) (Cofilin, non-muscle isoform)	70	DPYATFVKML	C-terminal enrichment	TRUE	13.2877		1	12.7377		TRUE
P23528	CFL1	Cofilin-1 (18 kDa phosphoprotein) (p18) (Cofilin, non-muscle isoform)	71	PYATFVKMLP	N-terminal enrichment	TRUE	6.86791	5.764	2	6.26791	5.564	TRUE
P23528	CFL1	Cofilin-1 (18 kDa phosphoprotein) (p18) (Cofilin, non-muscle isoform)	71	PYATFVKMLP	C-terminal enrichment	TRUE	6.21863	4.46211	2	5.66863	4.11211	TRUE
P23528	CFL1	Cofilin-1 (18 kDa phosphoprotein) (p18) (Cofilin, non-muscle isoform)	152	TLAEKLGGSA	N-terminal enrichment	TRUE	3.47135	2.93409	2	2.87135	2.73409	TRUE
P23528	CFL1	Cofilin-1 (18 kDa phosphoprotein) (p18) (Cofilin, non-muscle isoform)	127	AIKKKLTGIK	N-terminal enrichment	TRUE	2.9808	2.69175	2	2.3808	2.49175	TRUE
P23528	CFL1	Cofilin-1 (18 kDa phosphoprotein) (p18) (Cofilin, non-muscle isoform)	87	ALYDASFETK	C-terminal enrichment	TRUE		4.81666	1		4.46666	TRUE
P23528	CFL1	Cofilin-1 (18 kDa phosphoprotein) (p18) (Cofilin, non-muscle isoform)	134	GIKHELQANC	N-terminal enrichment	TRUE		3.83039	1		3.63039	TRUE
P23528	CFL1	Cofilin-1 (18 kDa phosphoprotein) (p18) (Cofilin, non-muscle isoform)	153	LAEKLGGSAV	N-terminal enrichment	TRUE		3.36283	1		3.16283	TRUE
P23528	CFL1	Cofilin-1 (18 kDa phosphoprotein) (p18) (Cofilin, non-muscle isoform)	155	EKLGGSAVIS	N-terminal enrichment	TRUE		3.27746	1		3.07746	TRUE
Q99674	CGREF1	Cell growth regulator with EF hand domain protein 1 (Cell growth regulatory gene 11 protein) (Hydrophobestin)	176	LAKSPLRQET	N-terminal enrichment	TRUE		5.0235	1		4.8235	TRUE
P10645	CHGA	Chromogranin-A (CgA) (Pituitary secretory protein I) (SP-I) [Cleaved into: Vasostatin-1 (Vasostatin I); Vasostatin-2 (Vasostatin II); EA-92; ES-43; Pancreastatin; SS-18; WA-8; WE-14; LF-19; Catestatin (SL21); AL-11; GV-19; GR-44; ER-37; GE-25; Serpinin-RRG; Serpinin; p-Glu serpinin precursor]	261	HPSLGYKEIR	C-terminal enrichment	TRUE	13.2877	13.2877	2	12.7377	12.9377	TRUE
P10645	CHGA	Chromogranin-A (CgA) (Pituitary secretory protein I) (SP-I) [Cleaved into: Vasostatin-1 (Vasostatin I); Vasostatin-2 (Vasostatin II); EA-92; ES-43; Pancreastatin; SS-18; WA-8; WE-14; LF-19; Catestatin (SL21); AL-11; GV-19; GR-44; ER-37; GE-25; Serpinin-RRG; Serpinin; p-Glu serpinin precursor]	209	GLSQGLVDRE	N-terminal enrichment	TRUE	10.0941	9.99287	2	9.49409	9.79287	TRUE
P10645	CHGA	Chromogranin-A (CgA) (Pituitary secretory protein I) (SP-I) [Cleaved into: Vasostatin-1 (Vasostatin I); Vasostatin-2 (Vasostatin II); EA-92; ES-43; Pancreastatin; SS-18; WA-8; WE-14; LF-19; Catestatin (SL21); AL-11; GV-19; GR-44; ER-37; GE-25; Serpinin-RRG; Serpinin; p-Glu serpinin precursor]	209	GLSQGLVDRE	C-terminal enrichment	TRUE	8.36908	9.31834	2	7.81908	8.96834	TRUE
P10645	CHGA	Chromogranin-A (CgA) (Pituitary secretory protein I) (SP-I) [Cleaved into: Vasostatin-1 (Vasostatin I); Vasostatin-2 (Vasostatin II); EA-92; ES-43; Pancreastatin; SS-18; WA-8; WE-14; LF-19; Catestatin (SL21); AL-11; GV-19; GR-44; ER-37; GE-25; Serpinin-RRG; Serpinin; p-Glu serpinin precursor]	190	PASLPSQKYP	C-terminal enrichment	TRUE	7.16282	10.2262	2	6.61282	9.87617	TRUE
P10645	CHGA	Chromogranin-A (CgA) (Pituitary secretory protein I) (SP-I) [Cleaved into: Vasostatin-1 (Vasostatin I); Vasostatin-2 (Vasostatin II); EA-92; ES-43; Pancreastatin; SS-18; WA-8; WE-14; LF-19; Catestatin (SL21); AL-11; GV-19; GR-44; ER-37; GE-25; Serpinin-RRG; Serpinin; p-Glu serpinin precursor]	213	GLVDREKGLS	C-terminal enrichment	TRUE	3.6185	13.2877	2	3.0685	12.9377	TRUE
P10645	CHGA	Chromogranin-A (CgA) (Pituitary secretory protein I) (SP-I) [Cleaved into: Vasostatin-1 (Vasostatin I); Vasostatin-2 (Vasostatin II); EA-92; ES-43; Pancreastatin; SS-18; WA-8; WE-14; LF-19; Catestatin (SL21); AL-11; GV-19; GR-44; ER-37; GE-25; Serpinin-RRG; Serpinin; p-Glu serpinin precursor]	113	ENQSSQAELK	C-terminal enrichment	TRUE	2.55822	13.2877	2	2.00822	12.9377	TRUE
P10645	CHGA	Chromogranin-A (CgA) (Pituitary secretory protein I) (SP-I) [Cleaved into: Vasostatin-1 (Vasostatin I); Vasostatin-2 (Vasostatin II); EA-92; ES-43; Pancreastatin; SS-18; WA-8; WE-14; LF-19; Catestatin (SL21); AL-11; GV-19; GR-44; ER-37; GE-25; Serpinin-RRG; Serpinin; p-Glu serpinin precursor]	316	VPQGLFRGGK	N-terminal enrichment	TRUE	7.33093	6.59499	2	6.73093	6.39499	TRUE
P10645	CHGA	Chromogranin-A (CgA) (Pituitary secretory protein I) (SP-I) [Cleaved into: Vasostatin-1 (Vasostatin I); Vasostatin-2 (Vasostatin II); EA-92; ES-43; Pancreastatin; SS-18; WA-8; WE-14; LF-19; Catestatin (SL21); AL-11; GV-19; GR-44; ER-37; GE-25; Serpinin-RRG; Serpinin; p-Glu serpinin precursor]	205	GDSEGLSQGL	C-terminal enrichment	TRUE	6.67562	7.18683	2	6.12562	6.83683	TRUE
P10645	CHGA	Chromogranin-A (CgA) (Pituitary secretory protein I) (SP-I) [Cleaved into: Vasostatin-1 (Vasostatin I); Vasostatin-2 (Vasostatin II); EA-92; ES-43; Pancreastatin; SS-18; WA-8; WE-14; LF-19; Catestatin (SL21); AL-11; GV-19; GR-44; ER-37; GE-25; Serpinin-RRG; Serpinin; p-Glu serpinin precursor]	315	VVPQGLFRGG	C-terminal enrichment	TRUE	5.63284	7.73568	2	5.08284	7.38568	TRUE
P10645	CHGA	Chromogranin-A (CgA) (Pituitary secretory protein I) (SP-I) [Cleaved into: Vasostatin-1 (Vasostatin I); Vasostatin-2 (Vasostatin II); EA-92; ES-43; Pancreastatin; SS-18; WA-8; WE-14; LF-19; Catestatin (SL21); AL-11; GV-19; GR-44; ER-37; GE-25; Serpinin-RRG; Serpinin; p-Glu serpinin precursor]	316	VPQGLFRGGK	C-terminal enrichment	TRUE	6.57953	4.86967	2	6.02953	4.51967	TRUE
P10645	CHGA	Chromogranin-A (CgA) (Pituitary secretory protein I) (SP-I) [Cleaved into: Vasostatin-1 (Vasostatin I); Vasostatin-2 (Vasostatin II); EA-92; ES-43; Pancreastatin; SS-18; WA-8; WE-14; LF-19; Catestatin (SL21); AL-11; GV-19; GR-44; ER-37; GE-25; Serpinin-RRG; Serpinin; p-Glu serpinin precursor]	190	PASLPSQKYP	N-terminal enrichment	TRUE	5.2391	5.73679	2	4.6391	5.53679	TRUE
P10645	CHGA	Chromogranin-A (CgA) (Pituitary secretory protein I) (SP-I) [Cleaved into: Vasostatin-1 (Vasostatin I); Vasostatin-2 (Vasostatin II); EA-92; ES-43; Pancreastatin; SS-18; WA-8; WE-14; LF-19; Catestatin (SL21); AL-11; GV-19; GR-44; ER-37; GE-25; Serpinin-RRG; Serpinin; p-Glu serpinin precursor]	315	VVPQGLFRGG	N-terminal enrichment	TRUE	5.03629	4.68191	2	4.43629	4.48191	TRUE
P10645	CHGA	Chromogranin-A (CgA) (Pituitary secretory protein I) (SP-I) [Cleaved into: Vasostatin-1 (Vasostatin I); Vasostatin-2 (Vasostatin II); EA-92; ES-43; Pancreastatin; SS-18; WA-8; WE-14; LF-19; Catestatin (SL21); AL-11; GV-19; GR-44; ER-37; GE-25; Serpinin-RRG; Serpinin; p-Glu serpinin precursor]	317	PQGLFRGGKS	N-terminal enrichment	TRUE	6.35788	2.2676	2	5.75788	2.0676	TRUE
P10645	CHGA	Chromogranin-A (CgA) (Pituitary secretory protein I) (SP-I) [Cleaved into: Vasostatin-1 (Vasostatin I); Vasostatin-2 (Vasostatin II); EA-92; ES-43; Pancreastatin; SS-18; WA-8; WE-14; LF-19; Catestatin (SL21); AL-11; GV-19; GR-44; ER-37; GE-25; Serpinin-RRG; Serpinin; p-Glu serpinin precursor]	70	ILSILRHQNL	N-terminal enrichment	TRUE	4.02077	4.03208	2	3.42077	3.83208	TRUE
P10645	CHGA	Chromogranin-A (CgA) (Pituitary secretory protein I) (SP-I) [Cleaved into: Vasostatin-1 (Vasostatin I); Vasostatin-2 (Vasostatin II); EA-92; ES-43; Pancreastatin; SS-18; WA-8; WE-14; LF-19; Catestatin (SL21); AL-11; GV-19; GR-44; ER-37; GE-25; Serpinin-RRG; Serpinin; p-Glu serpinin precursor]	157	ALPEPMQESK	C-terminal enrichment	TRUE	3.828	3.91132	2	3.278	3.56132	TRUE
P10645	CHGA	Chromogranin-A (CgA) (Pituitary secretory protein I) (SP-I) [Cleaved into: Vasostatin-1 (Vasostatin I); Vasostatin-2 (Vasostatin II); EA-92; ES-43; Pancreastatin; SS-18; WA-8; WE-14; LF-19; Catestatin (SL21); AL-11; GV-19; GR-44; ER-37; GE-25; Serpinin-RRG; Serpinin; p-Glu serpinin precursor]	382	ARAYGFRGPG	N-terminal enrichment	TRUE	3.70328	2.69015	2	3.10328	2.49015	TRUE
P10645	CHGA	Chromogranin-A (CgA) (Pituitary secretory protein I) (SP-I) [Cleaved into: Vasostatin-1 (Vasostatin I); Vasostatin-2 (Vasostatin II); EA-92; ES-43; Pancreastatin; SS-18; WA-8; WE-14; LF-19; Catestatin (SL21); AL-11; GV-19; GR-44; ER-37; GE-25; Serpinin-RRG; Serpinin; p-Glu serpinin precursor]	262	PSLGYKEIRK	C-terminal enrichment	TRUE	1.75834	4.15884	2	1.20834	3.80884	TRUE
P10645	CHGA	Chromogranin-A (CgA) (Pituitary secretory protein I) (SP-I) [Cleaved into: Vasostatin-1 (Vasostatin I); Vasostatin-2 (Vasostatin II); EA-92; ES-43; Pancreastatin; SS-18; WA-8; WE-14; LF-19; Catestatin (SL21); AL-11; GV-19; GR-44; ER-37; GE-25; Serpinin-RRG; Serpinin; p-Glu serpinin precursor]	71	LSILRHQNLL	N-terminal enrichment	TRUE	1.96527	2.80623	2	1.36527	2.60623	TRUE
P10645	CHGA	Chromogranin-A (CgA) (Pituitary secretory protein I) (SP-I) [Cleaved into: Vasostatin-1 (Vasostatin I); Vasostatin-2 (Vasostatin II); EA-92; ES-43; Pancreastatin; SS-18; WA-8; WE-14; LF-19; Catestatin (SL21); AL-11; GV-19; GR-44; ER-37; GE-25; Serpinin-RRG; Serpinin; p-Glu serpinin precursor]	317	PQGLFRGGKS	C-terminal enrichment	TRUE	1.1876	3.17847	2	0.637596	2.82847	TRUE
P10645	CHGA	Chromogranin-A (CgA) (Pituitary secretory protein I) (SP-I) [Cleaved into: Vasostatin-1 (Vasostatin I); Vasostatin-2 (Vasostatin II); EA-92; ES-43; Pancreastatin; SS-18; WA-8; WE-14; LF-19; Catestatin (SL21); AL-11; GV-19; GR-44; ER-37; GE-25; Serpinin-RRG; Serpinin; p-Glu serpinin precursor]	274	SRSEALAVDG	N-terminal enrichment	TRUE	5.30993		1	4.70993		TRUE
P10645	CHGA	Chromogranin-A (CgA) (Pituitary secretory protein I) (SP-I) [Cleaved into: Vasostatin-1 (Vasostatin I); Vasostatin-2 (Vasostatin II); EA-92; ES-43; Pancreastatin; SS-18; WA-8; WE-14; LF-19; Catestatin (SL21); AL-11; GV-19; GR-44; ER-37; GE-25; Serpinin-RRG; Serpinin; p-Glu serpinin precursor]	453	HQLQALRRGX	C-terminal enrichment	TRUE	5.08947		1	4.53947		TRUE
P10645	CHGA	Chromogranin-A (CgA) (Pituitary secretory protein I) (SP-I) [Cleaved into: Vasostatin-1 (Vasostatin I); Vasostatin-2 (Vasostatin II); EA-92; ES-43; Pancreastatin; SS-18; WA-8; WE-14; LF-19; Catestatin (SL21); AL-11; GV-19; GR-44; ER-37; GE-25; Serpinin-RRG; Serpinin; p-Glu serpinin precursor]	341	EDSKRWSKMD	N-terminal enrichment	TRUE	4.8538		1	4.2538		TRUE
P10645	CHGA	Chromogranin-A (CgA) (Pituitary secretory protein I) (SP-I) [Cleaved into: Vasostatin-1 (Vasostatin I); Vasostatin-2 (Vasostatin II); EA-92; ES-43; Pancreastatin; SS-18; WA-8; WE-14; LF-19; Catestatin (SL21); AL-11; GV-19; GR-44; ER-37; GE-25; Serpinin-RRG; Serpinin; p-Glu serpinin precursor]	454	QLQALRRGXX	C-terminal enrichment	TRUE	3.19559		1	2.64559		TRUE
P10645	CHGA	Chromogranin-A (CgA) (Pituitary secretory protein I) (SP-I) [Cleaved into: Vasostatin-1 (Vasostatin I); Vasostatin-2 (Vasostatin II); EA-92; ES-43; Pancreastatin; SS-18; WA-8; WE-14; LF-19; Catestatin (SL21); AL-11; GV-19; GR-44; ER-37; GE-25; Serpinin-RRG; Serpinin; p-Glu serpinin precursor]	258	LNPHPSLGYK	C-terminal enrichment	TRUE	3.05681		1	2.50681		TRUE
P10645	CHGA	Chromogranin-A (CgA) (Pituitary secretory protein I) (SP-I) [Cleaved into: Vasostatin-1 (Vasostatin I); Vasostatin-2 (Vasostatin II); EA-92; ES-43; Pancreastatin; SS-18; WA-8; WE-14; LF-19; Catestatin (SL21); AL-11; GV-19; GR-44; ER-37; GE-25; Serpinin-RRG; Serpinin; p-Glu serpinin precursor]	226	GWQAKREEEE	N-terminal enrichment	TRUE	2.99392		1	2.39392		TRUE
P10645	CHGA	Chromogranin-A (CgA) (Pituitary secretory protein I) (SP-I) [Cleaved into: Vasostatin-1 (Vasostatin I); Vasostatin-2 (Vasostatin II); EA-92; ES-43; Pancreastatin; SS-18; WA-8; WE-14; LF-19; Catestatin (SL21); AL-11; GV-19; GR-44; ER-37; GE-25; Serpinin-RRG; Serpinin; p-Glu serpinin precursor]	410	GLPLQVRGYP	N-terminal enrichment	TRUE	2.89883		1	2.29883		TRUE
P10645	CHGA	Chromogranin-A (CgA) (Pituitary secretory protein I) (SP-I) [Cleaved into: Vasostatin-1 (Vasostatin I); Vasostatin-2 (Vasostatin II); EA-92; ES-43; Pancreastatin; SS-18; WA-8; WE-14; LF-19; Catestatin (SL21); AL-11; GV-19; GR-44; ER-37; GE-25; Serpinin-RRG; Serpinin; p-Glu serpinin precursor]	398	WRPSSREDSL	N-terminal enrichment	TRUE	2.8095		1	2.2095		TRUE
P10645	CHGA	Chromogranin-A (CgA) (Pituitary secretory protein I) (SP-I) [Cleaved into: Vasostatin-1 (Vasostatin I); Vasostatin-2 (Vasostatin II); EA-92; ES-43; Pancreastatin; SS-18; WA-8; WE-14; LF-19; Catestatin (SL21); AL-11; GV-19; GR-44; ER-37; GE-25; Serpinin-RRG; Serpinin; p-Glu serpinin precursor]	74	LRHQNLLKEL	N-terminal enrichment	TRUE		1.97344	1		1.77344	TRUE
P10645	CHGA	Chromogranin-A (CgA) (Pituitary secretory protein I) (SP-I) [Cleaved into: Vasostatin-1 (Vasostatin I); Vasostatin-2 (Vasostatin II); EA-92; ES-43; Pancreastatin; SS-18; WA-8; WE-14; LF-19; Catestatin (SL21); AL-11; GV-19; GR-44; ER-37; GE-25; Serpinin-RRG; Serpinin; p-Glu serpinin precursor]	159	PEPMQESKAE	C-terminal enrichment	TRUE		5.1106	1		4.7606	TRUE
P10645	CHGA	Chromogranin-A (CgA) (Pituitary secretory protein I) (SP-I) [Cleaved into: Vasostatin-1 (Vasostatin I); Vasostatin-2 (Vasostatin II); EA-92; ES-43; Pancreastatin; SS-18; WA-8; WE-14; LF-19; Catestatin (SL21); AL-11; GV-19; GR-44; ER-37; GE-25; Serpinin-RRG; Serpinin; p-Glu serpinin precursor]	206	DSEGLSQGLV	C-terminal enrichment	TRUE		13.2877	1		12.9377	TRUE
P10645	CHGA	Chromogranin-A (CgA) (Pituitary secretory protein I) (SP-I) [Cleaved into: Vasostatin-1 (Vasostatin I); Vasostatin-2 (Vasostatin II); EA-92; ES-43; Pancreastatin; SS-18; WA-8; WE-14; LF-19; Catestatin (SL21); AL-11; GV-19; GR-44; ER-37; GE-25; Serpinin-RRG; Serpinin; p-Glu serpinin precursor]	239	EEAEAGEEAV	C-terminal enrichment	TRUE		2.24909	1		1.89909	TRUE
P10645	CHGA	Chromogranin-A (CgA) (Pituitary secretory protein I) (SP-I) [Cleaved into: Vasostatin-1 (Vasostatin I); Vasostatin-2 (Vasostatin II); EA-92; ES-43; Pancreastatin; SS-18; WA-8; WE-14; LF-19; Catestatin (SL21); AL-11; GV-19; GR-44; ER-37; GE-25; Serpinin-RRG; Serpinin; p-Glu serpinin precursor]	314	AVVPQGLFRG	C-terminal enrichment	TRUE		2.5141	1		2.1641	TRUE
P10645	CHGA	Chromogranin-A (CgA) (Pituitary secretory protein I) (SP-I) [Cleaved into: Vasostatin-1 (Vasostatin I); Vasostatin-2 (Vasostatin II); EA-92; ES-43; Pancreastatin; SS-18; WA-8; WE-14; LF-19; Catestatin (SL21); AL-11; GV-19; GR-44; ER-37; GE-25; Serpinin-RRG; Serpinin; p-Glu serpinin precursor]	347	SKMDQLAKEL	N-terminal enrichment	TRUE		6.45134	1		6.25134	TRUE
P10645	CHGA	Chromogranin-A (CgA) (Pituitary secretory protein I) (SP-I) [Cleaved into: Vasostatin-1 (Vasostatin I); Vasostatin-2 (Vasostatin II); EA-92; ES-43; Pancreastatin; SS-18; WA-8; WE-14; LF-19; Catestatin (SL21); AL-11; GV-19; GR-44; ER-37; GE-25; Serpinin-RRG; Serpinin; p-Glu serpinin precursor]	356	LTAEKRLEGQ	N-terminal enrichment	TRUE		2.71202	1		2.51202	TRUE
P10645	CHGA	Chromogranin-A (CgA) (Pituitary secretory protein I) (SP-I) [Cleaved into: Vasostatin-1 (Vasostatin I); Vasostatin-2 (Vasostatin II); EA-92; ES-43; Pancreastatin; SS-18; WA-8; WE-14; LF-19; Catestatin (SL21); AL-11; GV-19; GR-44; ER-37; GE-25; Serpinin-RRG; Serpinin; p-Glu serpinin precursor]	357	TAEKRLEGQE	N-terminal enrichment	TRUE		2.32121	1		2.12121	TRUE
P10645	CHGA	Chromogranin-A (CgA) (Pituitary secretory protein I) (SP-I) [Cleaved into: Vasostatin-1 (Vasostatin I); Vasostatin-2 (Vasostatin II); EA-92; ES-43; Pancreastatin; SS-18; WA-8; WE-14; LF-19; Catestatin (SL21); AL-11; GV-19; GR-44; ER-37; GE-25; Serpinin-RRG; Serpinin; p-Glu serpinin precursor]	379	SFRARAYGFR	N-terminal enrichment	TRUE		2.48339	1		2.28339	TRUE
P10645	CHGA	Chromogranin-A (CgA) (Pituitary secretory protein I) (SP-I) [Cleaved into: Vasostatin-1 (Vasostatin I); Vasostatin-2 (Vasostatin II); EA-92; ES-43; Pancreastatin; SS-18; WA-8; WE-14; LF-19; Catestatin (SL21); AL-11; GV-19; GR-44; ER-37; GE-25; Serpinin-RRG; Serpinin; p-Glu serpinin precursor]	391	GPQLRRGWRP	N-terminal enrichment	TRUE		2.92148	1		2.72148	TRUE
P10645	CHGA	Chromogranin-A (CgA) (Pituitary secretory protein I) (SP-I) [Cleaved into: Vasostatin-1 (Vasostatin I); Vasostatin-2 (Vasostatin II); EA-92; ES-43; Pancreastatin; SS-18; WA-8; WE-14; LF-19; Catestatin (SL21); AL-11; GV-19; GR-44; ER-37; GE-25; Serpinin-RRG; Serpinin; p-Glu serpinin precursor]	392	PQLRRGWRPS	N-terminal enrichment	TRUE		3.51659	1		3.31659	TRUE
P10645	CHGA	Chromogranin-A (CgA) (Pituitary secretory protein I) (SP-I) [Cleaved into: Vasostatin-1 (Vasostatin I); Vasostatin-2 (Vasostatin II); EA-92; ES-43; Pancreastatin; SS-18; WA-8; WE-14; LF-19; Catestatin (SL21); AL-11; GV-19; GR-44; ER-37; GE-25; Serpinin-RRG; Serpinin; p-Glu serpinin precursor]	455	LQALRRGXXX	C-terminal enrichment	TRUE		2.46913	1		2.11913	TRUE
P05060	CHGB	Secretogranin-1 (Chromogranin-B) (CgB) (Secretogranin I) (SgI) [Cleaved into: PE-11; GAWK peptide; CCB peptide]	219	ARSETHAAGH	C-terminal enrichment	TRUE	7.79813		1	7.24813		TRUE
P05060	CHGB	Secretogranin-1 (Chromogranin-B) (CgB) (Secretogranin I) (SgI) [Cleaved into: PE-11; GAWK peptide; CCB peptide]	633	PVSTHQEAEN	C-terminal enrichment	TRUE	13.2877	2.87487	2	12.7377	2.52487	TRUE
P05060	CHGB	Secretogranin-1 (Chromogranin-B) (CgB) (Secretogranin I) (SgI) [Cleaved into: PE-11; GAWK peptide; CCB peptide]	223	THAAGHSQEK	C-terminal enrichment	TRUE	7.06668	5.78388	2	6.51668	5.43388	TRUE
P05060	CHGB	Secretogranin-1 (Chromogranin-B) (CgB) (Secretogranin I) (SgI) [Cleaved into: PE-11; GAWK peptide; CCB peptide]	528	PYYDPLQWKS	C-terminal enrichment	TRUE	5.6663	5.39324	2	5.1163	5.04324	TRUE
P05060	CHGB	Secretogranin-1 (Chromogranin-B) (CgB) (Secretogranin I) (SgI) [Cleaved into: PE-11; GAWK peptide; CCB peptide]	319	NVSMASLGEK	C-terminal enrichment	TRUE	6.10619	4.29977	2	5.55619	3.94977	TRUE
P05060	CHGB	Secretogranin-1 (Chromogranin-B) (CgB) (Secretogranin I) (SgI) [Cleaved into: PE-11; GAWK peptide; CCB peptide]	361	LEWERYRGRG	C-terminal enrichment	TRUE	4.16065	5.96975	2	3.61065	5.61975	TRUE
P05060	CHGB	Secretogranin-1 (Chromogranin-B) (CgB) (Secretogranin I) (SgI) [Cleaved into: PE-11; GAWK peptide; CCB peptide]	484	PGKWQQQGDL	N-terminal enrichment	TRUE	3.74613	4.9872	2	3.14613	4.7872	TRUE
P05060	CHGB	Secretogranin-1 (Chromogranin-B) (CgB) (Secretogranin I) (SgI) [Cleaved into: PE-11; GAWK peptide; CCB peptide]	97	SEAHESSSRG	C-terminal enrichment	TRUE	3.64567	4.92059	2	3.09567	4.57059	TRUE
P05060	CHGB	Secretogranin-1 (Chromogranin-B) (CgB) (Secretogranin I) (SgI) [Cleaved into: PE-11; GAWK peptide; CCB peptide]	612	DQLLHYRKKS	C-terminal enrichment	TRUE	2.20339	3.13216	2	1.65339	2.78216	TRUE
P05060	CHGB	Secretogranin-1 (Chromogranin-B) (CgB) (Secretogranin I) (SgI) [Cleaved into: PE-11; GAWK peptide; CCB peptide]	198	TQNAFLNERK	C-terminal enrichment	TRUE	2.04089	2.61166	2	1.49089	2.26166	TRUE
P05060	CHGB	Secretogranin-1 (Chromogranin-B) (CgB) (Secretogranin I) (SgI) [Cleaved into: PE-11; GAWK peptide; CCB peptide]	524	ELFNPYYDPL	C-terminal enrichment	TRUE	2.07708	2.30714	2	1.52708	1.95714	TRUE
P05060	CHGB	Secretogranin-1 (Chromogranin-B) (CgB) (Secretogranin I) (SgI) [Cleaved into: PE-11; GAWK peptide; CCB peptide]	88	RLLRDPADAS	C-terminal enrichment	TRUE		2.37274	1		2.02274	TRUE
P05060	CHGB	Secretogranin-1 (Chromogranin-B) (CgB) (Secretogranin I) (SgI) [Cleaved into: PE-11; GAWK peptide; CCB peptide]	207	KQASAIKKEE	N-terminal enrichment	TRUE		3.87453	1		3.67453	TRUE
P05060	CHGB	Secretogranin-1 (Chromogranin-B) (CgB) (Secretogranin I) (SgI) [Cleaved into: PE-11; GAWK peptide; CCB peptide]	292	SRPDRSSQGG	N-terminal enrichment	TRUE		5.56053	1		5.36053	TRUE
P05060	CHGB	Secretogranin-1 (Chromogranin-B) (CgB) (Secretogranin I) (SgI) [Cleaved into: PE-11; GAWK peptide; CCB peptide]	360	DLEWERYRGR	C-terminal enrichment	TRUE		3.231	1		2.881	TRUE
P05060	CHGB	Secretogranin-1 (Chromogranin-B) (CgB) (Secretogranin I) (SgI) [Cleaved into: PE-11; GAWK peptide; CCB peptide]	398	LDKMAHGYGE	N-terminal enrichment	TRUE		5.37134	1		5.17134	TRUE
P05060	CHGB	Secretogranin-1 (Chromogranin-B) (CgB) (Secretogranin I) (SgI) [Cleaved into: PE-11; GAWK peptide; CCB peptide]	430	PRAYFMSDTR	N-terminal enrichment	TRUE		7.56571	1		7.36571	TRUE
P05060	CHGB	Secretogranin-1 (Chromogranin-B) (CgB) (Secretogranin I) (SgI) [Cleaved into: PE-11; GAWK peptide; CCB peptide]	485	GKWQQQGDLQ	N-terminal enrichment	TRUE		5.55961	1		5.35961	TRUE
P05060	CHGB	Secretogranin-1 (Chromogranin-B) (CgB) (Secretogranin I) (SgI) [Cleaved into: PE-11; GAWK peptide; CCB peptide]	527	NPYYDPLQWK	C-terminal enrichment	TRUE		3.529	1		3.179	TRUE
P05060	CHGB	Secretogranin-1 (Chromogranin-B) (CgB) (Secretogranin I) (SgI) [Cleaved into: PE-11; GAWK peptide; CCB peptide]	609	AQLDQLLHYR	C-terminal enrichment	TRUE		3.37592	1		3.02592	TRUE
O43633	CHMP2A	Charged multivesicular body protein 2a (Chromatin-modifying protein 2a) (CHMP2a) (Putative breast adenocarcinoma marker BC-2) (Vacuolar protein sorting-associated protein 2-1) (Vps2-1) (hVps2-1)	204	AAASALADAD	N-terminal enrichment	TRUE		4.68313	1		4.48313	TRUE
O00299	CLIC1	Chloride intracellular channel protein 1 (Chloride channel ABP) (Nuclear chloride ion channel 27) (NCC27) (Regulatory nuclear chloride ion channel protein) (hRNCC)	112	LDIFAKFSAY	C-terminal enrichment	TRUE		13.2877	1		12.9377	TRUE
O00299	CLIC1	Chloride intracellular channel protein 1 (Chloride channel ABP) (Nuclear chloride ion channel 27) (NCC27) (Regulatory nuclear chloride ion channel protein) (hRNCC)	138	LKALKVLDNY	N-terminal enrichment	TRUE		13.2877	1		13.0877	TRUE
Q9Y696	CLIC4	Chloride intracellular channel protein 4 (Intracellular chloride ion channel protein p64H1)	123	MDIFAKFSAY	C-terminal enrichment	TRUE		2.84502	1		2.49502	TRUE
O94985	CLSTN1	Calsyntenin-1 (Alcadein-alpha) (Alc-alpha) (Alzheimer-related cadherin-like protein) (Non-classical cadherin XB31alpha) [Cleaved into: Soluble Alc-alpha (SAlc-alpha); CTF1-alpha (C-terminal fragment 1-alpha)]	821	NPMEHANHMA	C-terminal enrichment	TRUE	3.03801	3.24445	2	2.48801	2.89445	TRUE
O94985	CLSTN1	Calsyntenin-1 (Alcadein-alpha) (Alc-alpha) (Alzheimer-related cadherin-like protein) (Non-classical cadherin XB31alpha) [Cleaved into: Soluble Alc-alpha (SAlc-alpha); CTF1-alpha (C-terminal fragment 1-alpha)]	829	MAAQPQFVHP	N-terminal enrichment	TRUE		3.53134	1		3.33134	TRUE
Q9H4D0	CLSTN2	Calsyntenin-2 (Alcadein-gamma) (Alc-gamma)	820	HPESRSSIQH	N-terminal enrichment	TRUE		6.09894	1		5.89894	TRUE
P09496	CLTA	Clathrin light chain A (Lca)	102	SQVDRLQSEP	N-terminal enrichment	TRUE		4.2843	1		4.0843	TRUE
P09496	CLTA	Clathrin light chain A (Lca)	216	ERVARLCDFN	N-terminal enrichment	TRUE		3.22404	1		3.02404	TRUE
Q00610	CLTC	Clathrin heavy chain 1 (Clathrin heavy chain on chromosome 17) (CLH-17)	413	GQTSPLLQYF	C-terminal enrichment	TRUE	7.35376	7.35946	2	6.80376	7.00946	TRUE
Q00610	CLTC	Clathrin heavy chain 1 (Clathrin heavy chain on chromosome 17) (CLH-17)	902	PYYDSRVVGK	N-terminal enrichment	TRUE		3.94609	1		3.74609	TRUE
Q00610	CLTC	Clathrin heavy chain 1 (Clathrin heavy chain on chromosome 17) (CLH-17)	1481	YQALRTSIDA	N-terminal enrichment	TRUE		2.42486	1		2.22486	TRUE
P21554	CNR1	Cannabinoid receptor 1 (CB-R) (CB1) (CANN6)	14	DTTFRTITTD	C-terminal enrichment	TRUE		3.26878	1		2.91878	TRUE
P53618	COPB1	Coatomer subunit beta (Beta-coat protein) (Beta-COP)	675	ISFMQLTAKN	C-terminal enrichment	TRUE		13.2877	1		12.9377	TRUE
P46108	CRK	Adapter molecule crk (Proto-oncogene c-Crk) (p38)	199	ASVSALIGGN	C-terminal enrichment	TRUE	3.57045	8.07779	2	3.02045	7.72779	TRUE
P46108	CRK	Adapter molecule crk (Proto-oncogene c-Crk) (p38)	199	ASVSALIGGN	N-terminal enrichment	TRUE		13.2877	1		13.0877	TRUE
P01034	CST3	Cystatin-C (Cystatin-3) (Gamma-trace) (Neuroendocrine basic polypeptide) (Post-gamma-globulin)	34	GKPPRLVGGP	N-terminal enrichment	TRUE	7.65965	7.23328	2	7.05965	7.03328	TRUE
O60716	CTNND1	Catenin delta-1 (Cadherin-associated Src substrate) (CAS) (p120 catenin) (p120(ctn)) (p120(cas))	161	AMGPDGLPVD	C-terminal enrichment	TRUE		2.49914	1		2.14914	TRUE
P07339	CTSD	Cathepsin D (EC 3.4.23.5) [Cleaved into: Cathepsin D light chain; Cathepsin D heavy chain]	204	GMAYPRISVN	C-terminal enrichment	TRUE	3.03552		1	2.48552		TRUE
Q14247	CTTN	Src substrate cortactin (Amplaxin) (Oncogene EMS1)	458	REASSQQGLA	C-terminal enrichment	TRUE	13.2877	13.2877	2	12.7377	12.9377	TRUE
Q14247	CTTN	Src substrate cortactin (Amplaxin) (Oncogene EMS1)	426	EDAASFKAEL	C-terminal enrichment	TRUE	13.2877	6.21068	2	12.7377	5.86068	TRUE
Q14247	CTTN	Src substrate cortactin (Amplaxin) (Oncogene EMS1)	333	QVSSAYQKTV	C-terminal enrichment	TRUE		2.2814	1		1.9314	TRUE
Q14247	CTTN	Src substrate cortactin (Amplaxin) (Oncogene EMS1)	334	VSSAYQKTVP	N-terminal enrichment	TRUE		2.75525	1		2.55525	TRUE
P09172	DBH	Dopamine beta-hydroxylase (EC 1.14.17.1) (Dopamine beta-monooxygenase) [Cleaved into: Soluble dopamine beta-hydroxylase]	101	NADLVVLWTD	C-terminal enrichment	TRUE	2.81118	2.02798	2	2.26118	1.67798	TRUE
P09172	DBH	Dopamine beta-hydroxylase (EC 1.14.17.1) (Dopamine beta-monooxygenase) [Cleaved into: Soluble dopamine beta-hydroxylase]	464	DVLITSCTYN	C-terminal enrichment	TRUE		5.59108	1		5.24108	TRUE
Q16643	DBN1	Drebrin (Developmentally-regulated brain protein)	60	GHFENQKVMY	C-terminal enrichment	TRUE	4.17298		1	3.62298		TRUE
Q16643	DBN1	Drebrin (Developmentally-regulated brain protein)	281	EEAAAIIAQR	C-terminal enrichment	TRUE	2.6236	7.56523	2	2.0736	7.21523	TRUE
Q16643	DBN1	Drebrin (Developmentally-regulated brain protein)	139	NGLARLSSPV	N-terminal enrichment	TRUE		2.37776	1		2.17776	TRUE
Q16643	DBN1	Drebrin (Developmentally-regulated brain protein)	281	EEAAAIIAQR	N-terminal enrichment	TRUE		4.47964	1		4.27964	TRUE
Q16643	DBN1	Drebrin (Developmentally-regulated brain protein)	599	EGYFSQSQEE	C-terminal enrichment	TRUE		4.51331	1		4.16331	TRUE
Q16643	DBN1	Drebrin (Developmentally-regulated brain protein)	611	AQSEELCAKA	C-terminal enrichment	TRUE		13.2877	1		12.9377	TRUE
Q9UJU6	DBNL	Drebrin-like protein (Cervical SH3P7) (Cervical mucin-associated protein) (Drebrin-F) (HPK1-interacting protein of 55 kDa) (HIP-55) (SH3 domain-containing protein 7)	107	TMASFLKGAH	N-terminal enrichment	TRUE		6.40352	1		6.20352	TRUE
Q96JQ0	DCHS1	Protocadherin-16 (Cadherin-19) (Cadherin-25) (Fibroblast cadherin-1) (Protein dachsous homolog 1)	692	REYAASISAQ	C-terminal enrichment	TRUE	13.2877		1	12.7377		TRUE
Q96JQ0	DCHS1	Protocadherin-16 (Cadherin-19) (Cadherin-25) (Fibroblast cadherin-1) (Protein dachsous homolog 1)	693	EYAASISAQS	C-terminal enrichment	TRUE	3.89109	13.2877	2	3.34109	12.9377	TRUE
Q96JQ0	DCHS1	Protocadherin-16 (Cadherin-19) (Cadherin-25) (Fibroblast cadherin-1) (Protein dachsous homolog 1)	2607	TRASYRVTVP	N-terminal enrichment	TRUE		13.2877	1		13.0877	TRUE
Q13561	DCTN2	Dynactin subunit 2 (50 kDa dynein-associated polypeptide) (Dynactin complex 50 kDa subunit) (DCTN-50) (p50 dynamitin)	156	SHLEKLLGPD	N-terminal enrichment	TRUE		4.38098	1		4.18098	TRUE
O00571	DDX3X	ATP-dependent RNA helicase DDX3X (EC 3.6.4.13) (DEAD box protein 3, X-chromosomal) (DEAD box, X isoform) (Helicase-like protein 2) (HLP2)	500	TAVAARGLDI	C-terminal enrichment	TRUE		4.79776	1		4.44776	TRUE
P80370	DLK1	Protein delta homolog 1 (DLK-1) (pG2) [Cleaved into: Fetal antigen 1 (FA1)]	259	VTRLPSGYGL	C-terminal enrichment	TRUE		6.45411	1		6.10411	TRUE
P80370	DLK1	Protein delta homolog 1 (DLK-1) (pG2) [Cleaved into: Fetal antigen 1 (FA1)]	267	GLAYRLTPGV	N-terminal enrichment	TRUE		2.82521	1		2.62521	TRUE
A0A1C7CYX9	DPYSL2	Dihydropyrimidinase-related protein 2	67	QVVAQQRDVA	C-terminal enrichment	TRUE	7.40629		1	6.85629		TRUE
Q16555	DPYSL2	Dihydropyrimidinase-related protein 2 (DRP-2) (Collapsin response mediator protein 2) (CRMP-2) (N2A3) (Unc-33-like phosphoprotein 2) (ULIP-2)	238	EAVNRAITIA	N-terminal enrichment	TRUE	3.73429		1	3.13429		TRUE
Q16555	DPYSL2	Dihydropyrimidinase-related protein 2 (DRP-2) (Collapsin response mediator protein 2) (CRMP-2) (N2A3) (Unc-33-like phosphoprotein 2) (ULIP-2)	534	PVRNLHQSGF	N-terminal enrichment	TRUE	2.88504		1	2.28504		TRUE
Q16555	DPYSL2	Dihydropyrimidinase-related protein 2 (DRP-2) (Collapsin response mediator protein 2) (CRMP-2) (N2A3) (Unc-33-like phosphoprotein 2) (ULIP-2)	525	TSPAKQQAPP	N-terminal enrichment	TRUE	13.2877	4.91159	2	12.6877	4.71159	TRUE
Q16555	DPYSL2	Dihydropyrimidinase-related protein 2 (DRP-2) (Collapsin response mediator protein 2) (CRMP-2) (N2A3) (Unc-33-like phosphoprotein 2) (ULIP-2)	544	SLSGAQIDDN	C-terminal enrichment	TRUE	4.38385	7.58419	2	3.83385	7.23419	TRUE
Q16555	DPYSL2	Dihydropyrimidinase-related protein 2 (DRP-2) (Collapsin response mediator protein 2) (CRMP-2) (N2A3) (Unc-33-like phosphoprotein 2) (ULIP-2)	544	SLSGAQIDDN	N-terminal enrichment	TRUE		5.41282	1		5.21282	TRUE
P52803	EFNA5	Ephrin-A5 (AL-1) (EPH-related receptor tyrosine kinase ligand 7) (LERK-7)	198	ESAEPSRGEN	C-terminal enrichment	TRUE		2.36877	1		2.01877	TRUE
Q8NDI1	EHBP1	EH domain-binding protein 1	969	PSSAAQKAVT	C-terminal enrichment	TRUE		3.93383	1		3.58383	TRUE
P06733	ENO1	Alpha-enolase (EC 4.2.1.11) (2-phospho-D-glycerate hydro-lyase) (C-myc promoter-binding protein) (Enolase 1) (MBP-1) (MPB-1) (Non-neural enolase) (NNE) (Phosphopyruvate hydratase) (Plasminogen-binding protein)	117	GVSLAVCKAG	C-terminal enrichment	TRUE	4.90865		1	4.35865		TRUE
P06733	ENO1	Alpha-enolase (EC 4.2.1.11) (2-phospho-D-glycerate hydro-lyase) (C-myc promoter-binding protein) (Enolase 1) (MBP-1) (MPB-1) (Non-neural enolase) (NNE) (Phosphopyruvate hydratase) (Plasminogen-binding protein)	46	GIYEALELRD	C-terminal enrichment	TRUE	7.84787	7.21833	2	7.29787	6.86833	TRUE
P06733	ENO1	Alpha-enolase (EC 4.2.1.11) (2-phospho-D-glycerate hydro-lyase) (C-myc promoter-binding protein) (Enolase 1) (MBP-1) (MPB-1) (Non-neural enolase) (NNE) (Phosphopyruvate hydratase) (Plasminogen-binding protein)	48	YEALELRDGD	C-terminal enrichment	TRUE	4.47359	4.88725	2	3.92359	4.53725	TRUE
P06733	ENO1	Alpha-enolase (EC 4.2.1.11) (2-phospho-D-glycerate hydro-lyase) (C-myc promoter-binding protein) (Enolase 1) (MBP-1) (MPB-1) (Non-neural enolase) (NNE) (Phosphopyruvate hydratase) (Plasminogen-binding protein)	251	AASEFYRNGK	C-terminal enrichment	TRUE	3.51123	5.51517	2	2.96123	5.16517	TRUE
P06733	ENO1	Alpha-enolase (EC 4.2.1.11) (2-phospho-D-glycerate hydro-lyase) (C-myc promoter-binding protein) (Enolase 1) (MBP-1) (MPB-1) (Non-neural enolase) (NNE) (Phosphopyruvate hydratase) (Plasminogen-binding protein)	306	GAWQKFTASA	N-terminal enrichment	TRUE	3.56182	3.58023	2	2.96182	3.38023	TRUE
P06733	ENO1	Alpha-enolase (EC 4.2.1.11) (2-phospho-D-glycerate hydro-lyase) (C-myc promoter-binding protein) (Enolase 1) (MBP-1) (MPB-1) (Non-neural enolase) (NNE) (Phosphopyruvate hydratase) (Plasminogen-binding protein)	32	KGRFRAAVPS	N-terminal enrichment	TRUE	2.99302	3.68354	2	2.39302	3.48354	TRUE
P06733	ENO1	Alpha-enolase (EC 4.2.1.11) (2-phospho-D-glycerate hydro-lyase) (C-myc promoter-binding protein) (Enolase 1) (MBP-1) (MPB-1) (Non-neural enolase) (NNE) (Phosphopyruvate hydratase) (Plasminogen-binding protein)	46	GIYEALELRD	N-terminal enrichment	TRUE		5.26508	1		5.06508	TRUE
P06733	ENO1	Alpha-enolase (EC 4.2.1.11) (2-phospho-D-glycerate hydro-lyase) (C-myc promoter-binding protein) (Enolase 1) (MBP-1) (MPB-1) (Non-neural enolase) (NNE) (Phosphopyruvate hydratase) (Plasminogen-binding protein)	103	GTENKSKFGA	N-terminal enrichment	TRUE		2.80282	1		2.60282	TRUE
P06733	ENO1	Alpha-enolase (EC 4.2.1.11) (2-phospho-D-glycerate hydro-lyase) (C-myc promoter-binding protein) (Enolase 1) (MBP-1) (MPB-1) (Non-neural enolase) (NNE) (Phosphopyruvate hydratase) (Plasminogen-binding protein)	114	AILGVSLAVC	C-terminal enrichment	TRUE		2.47516	1		2.12516	TRUE
P06733	ENO1	Alpha-enolase (EC 4.2.1.11) (2-phospho-D-glycerate hydro-lyase) (C-myc promoter-binding protein) (Enolase 1) (MBP-1) (MPB-1) (Non-neural enolase) (NNE) (Phosphopyruvate hydratase) (Plasminogen-binding protein)	269	DDPSRYISPD	N-terminal enrichment	TRUE		2.22933	1		2.02933	TRUE
P06733	ENO1	Alpha-enolase (EC 4.2.1.11) (2-phospho-D-glycerate hydro-lyase) (C-myc promoter-binding protein) (Enolase 1) (MBP-1) (MPB-1) (Non-neural enolase) (NNE) (Phosphopyruvate hydratase) (Plasminogen-binding protein)	279	QLADLYKSFI	C-terminal enrichment	TRUE		13.2877	1		12.9377	TRUE
P09104	ENO2	Gamma-enolase (EC 4.2.1.11) (2-phospho-D-glycerate hydro-lyase) (Enolase 2) (Neural enolase) (Neuron-specific enolase) (NSE)	425	ARFAGHNFRN	C-terminal enrichment	TRUE	2.06074	3.8536	2	1.51074	3.5036	TRUE
Q9Y6I3	EPN1	Epsin-1 (EH domain-binding mitotic phosphoprotein) (EPS-15-interacting protein 1)	216	QLQLALSLSR	N-terminal enrichment	TRUE		2.61113	1		2.41113	TRUE
Q9UBC2	EPS15L1	Epidermal growth factor receptor substrate 15-like 1 (Eps15-related protein) (Eps15R)	557	SRQEAHRSLE	C-terminal enrichment	TRUE		7.0982	1		6.7482	TRUE
Q01844	EWSR1	RNA-binding protein EWS (EWS oncogene) (Ewing sarcoma breakpoint region 1 protein)	276	PSSMGVYGQE	N-terminal enrichment	TRUE	5.76531	13.2877	2	5.16531	13.0877	TRUE
Q01844	EWSR1	RNA-binding protein EWS (EWS oncogene) (Ewing sarcoma breakpoint region 1 protein)	266	GQQSSFRQDH	N-terminal enrichment	TRUE		7.11672	1		6.91672	TRUE
Q01844	EWSR1	RNA-binding protein EWS (EWS oncogene) (Ewing sarcoma breakpoint region 1 protein)	267	QQSSFRQDHP	N-terminal enrichment	TRUE		4.21159	1		4.01159	TRUE
Q9Y4F1	FARP1	FERM, ARHGEF and pleckstrin domain-containing protein 1 (Chondrocyte-derived ezrin-like protein) (FERM, RhoGEF and pleckstrin domain-containing protein 1) (Pleckstrin homology domain-containing family C member 2) (PH domain-containing family C member 2)	430	PSPAPRRSPA	C-terminal enrichment	TRUE	5.0445	4.70202	2	4.4945	4.35202	TRUE
P98095	FBLN2	Fibulin-2 (FIBL-2)	413	PQVLPHSHVE	N-terminal enrichment	TRUE	4.26062	3.05411	2	3.66062	2.85411	TRUE
P98095	FBLN2	Fibulin-2 (FIBL-2)	574	PAAAPRRVSE	N-terminal enrichment	TRUE		3.72158	1		3.52158	TRUE
Q12841	FSTL1	Follistatin-related protein 1 (Follistatin-like protein 1)	275	NQKGAQTQTE	N-terminal enrichment	TRUE		5.58397	1		5.38397	TRUE
Q12841	FSTL1	Follistatin-related protein 1 (Follistatin-like protein 1)	285	EEMTRYVQEL	N-terminal enrichment	TRUE		6.03866	1		5.83866	TRUE
Q9H0Q3	FXYD6	FXYD domain-containing ion transport regulator 6 (Phosphohippolin)	34	FHYDYQTLRI	C-terminal enrichment	TRUE	4.25516	6.40153	2	3.70516	6.05153	TRUE
P22466	GAL	Galanin peptides [Cleaved into: Galanin; Galanin message-associated peptide (GMAP)]	93	TIIEFLSFLH	N-terminal enrichment	TRUE	4.14342	3.90767	2	3.54342	3.70767	TRUE
P22466	GAL	Galanin peptides [Cleaved into: Galanin; Galanin message-associated peptide (GMAP)]	41	NSAGYLLGPH	N-terminal enrichment	TRUE	3.23583	3.83867	2	2.63583	3.63867	TRUE
P22466	GAL	Galanin peptides [Cleaved into: Galanin; Galanin message-associated peptide (GMAP)]	98	LSFLHLKEAG	N-terminal enrichment	TRUE		6.31297	1		6.11297	TRUE
P22466	GAL	Galanin peptides [Cleaved into: Galanin; Galanin message-associated peptide (GMAP)]	107	GALDRLLDLP	N-terminal enrichment	TRUE		2.51043	1		2.31043	TRUE
Q10471	GALNT2	Polypeptide N-acetylgalactosaminyltransferase 2 (EC 2.4.1.41) (Polypeptide GalNAc transferase 2) (GalNAc-T2) (pp-GaNTase 2) (Protein-UDP acetylgalactosaminyltransferase 2) (UDP-GalNAc:polypeptide N-acetylgalactosaminyltransferase 2) [Cleaved into: Polypeptide N-acetylgalactosaminyltransferase 2 soluble form]	85	FNQEAYVGGT	C-terminal enrichment	TRUE	4.7379		1	4.1879		TRUE
P04406	GAPDH	Glyceraldehyde-3-phosphate dehydrogenase (GAPDH) (EC 1.2.1.12) (Peptidyl-cysteine S-nitrosylase GAPDH) (EC 2.6.99.-)	320	NEFGYSNRVV	C-terminal enrichment	TRUE	8.70388		1	8.15388		TRUE
P04406	GAPDH	Glyceraldehyde-3-phosphate dehydrogenase (GAPDH) (EC 1.2.1.12) (Peptidyl-cysteine S-nitrosylase GAPDH) (EC 2.6.99.-)	184	AITATQKTVD	C-terminal enrichment	TRUE	6.16962		1	5.61962		TRUE
P04406	GAPDH	Glyceraldehyde-3-phosphate dehydrogenase (GAPDH) (EC 1.2.1.12) (Peptidyl-cysteine S-nitrosylase GAPDH) (EC 2.6.99.-)	323	GYSNRVVDLM	C-terminal enrichment	TRUE	4.05999		1	3.50999		TRUE
P04406	GAPDH	Glyceraldehyde-3-phosphate dehydrogenase (GAPDH) (EC 1.2.1.12) (Peptidyl-cysteine S-nitrosylase GAPDH) (EC 2.6.99.-)	180	TTVHAITATQ	C-terminal enrichment	TRUE	3.91197		1	3.36197		TRUE
P04406	GAPDH	Glyceraldehyde-3-phosphate dehydrogenase (GAPDH) (EC 1.2.1.12) (Peptidyl-cysteine S-nitrosylase GAPDH) (EC 2.6.99.-)	329	VDLMAHMASK	C-terminal enrichment	TRUE	2.52863		1	1.97863		TRUE
P04406	GAPDH	Glyceraldehyde-3-phosphate dehydrogenase (GAPDH) (EC 1.2.1.12) (Peptidyl-cysteine S-nitrosylase GAPDH) (EC 2.6.99.-)	197	GKLWRDGRGA	N-terminal enrichment	TRUE	4.23779	13.2877	2	3.63779	13.0877	TRUE
P04406	GAPDH	Glyceraldehyde-3-phosphate dehydrogenase (GAPDH) (EC 1.2.1.12) (Peptidyl-cysteine S-nitrosylase GAPDH) (EC 2.6.99.-)	290	FNSDTHSSTF	C-terminal enrichment	TRUE	5.2773	7.57786	2	4.7273	7.22786	TRUE
P04406	GAPDH	Glyceraldehyde-3-phosphate dehydrogenase (GAPDH) (EC 1.2.1.12) (Peptidyl-cysteine S-nitrosylase GAPDH) (EC 2.6.99.-)	279	GYTEHQVVSS	C-terminal enrichment	TRUE	5.37155	6.16776	2	4.82155	5.81776	TRUE
P04406	GAPDH	Glyceraldehyde-3-phosphate dehydrogenase (GAPDH) (EC 1.2.1.12) (Peptidyl-cysteine S-nitrosylase GAPDH) (EC 2.6.99.-)	320	NEFGYSNRVV	N-terminal enrichment	TRUE	5.93692	5.3019	2	5.33692	5.1019	TRUE
P04406	GAPDH	Glyceraldehyde-3-phosphate dehydrogenase (GAPDH) (EC 1.2.1.12) (Peptidyl-cysteine S-nitrosylase GAPDH) (EC 2.6.99.-)	131	DAPMFVMGVN	C-terminal enrichment	TRUE	5.51168	5.649	2	4.96168	5.299	TRUE
P04406	GAPDH	Glyceraldehyde-3-phosphate dehydrogenase (GAPDH) (EC 1.2.1.12) (Peptidyl-cysteine S-nitrosylase GAPDH) (EC 2.6.99.-)	173	GIVEGLMTTV	C-terminal enrichment	TRUE	3.75571	4.9089	2	3.20571	4.5589	TRUE
P04406	GAPDH	Glyceraldehyde-3-phosphate dehydrogenase (GAPDH) (EC 1.2.1.12) (Peptidyl-cysteine S-nitrosylase GAPDH) (EC 2.6.99.-)	227	ELNGKLTGMA	N-terminal enrichment	TRUE	3.58559	4.24123	2	2.98559	4.04123	TRUE
P04406	GAPDH	Glyceraldehyde-3-phosphate dehydrogenase (GAPDH) (EC 1.2.1.12) (Peptidyl-cysteine S-nitrosylase GAPDH) (EC 2.6.99.-)	248	DLTCRLEKPA	C-terminal enrichment	TRUE	3.55928	4.23625	2	3.00928	3.88625	TRUE
P04406	GAPDH	Glyceraldehyde-3-phosphate dehydrogenase (GAPDH) (EC 1.2.1.12) (Peptidyl-cysteine S-nitrosylase GAPDH) (EC 2.6.99.-)	42	IDLNYMVYMF	C-terminal enrichment	TRUE	1.88378	3.5672	2	1.33378	3.2172	TRUE
P04406	GAPDH	Glyceraldehyde-3-phosphate dehydrogenase (GAPDH) (EC 1.2.1.12) (Peptidyl-cysteine S-nitrosylase GAPDH) (EC 2.6.99.-)	306	ALNDHFVKLI	C-terminal enrichment	TRUE	1.28779	3.49309	2	0.73779	3.14309	TRUE
P04406	GAPDH	Glyceraldehyde-3-phosphate dehydrogenase (GAPDH) (EC 1.2.1.12) (Peptidyl-cysteine S-nitrosylase GAPDH) (EC 2.6.99.-)	41	FIDLNYMVYM	C-terminal enrichment	TRUE	1.69254	3.00317	2	1.14254	2.65317	TRUE
P04406	GAPDH	Glyceraldehyde-3-phosphate dehydrogenase (GAPDH) (EC 1.2.1.12) (Peptidyl-cysteine S-nitrosylase GAPDH) (EC 2.6.99.-)	232	LTGMAFRVPT	N-terminal enrichment	TRUE	2.39489	2.10038	2	1.79489	1.90038	TRUE
P04406	GAPDH	Glyceraldehyde-3-phosphate dehydrogenase (GAPDH) (EC 1.2.1.12) (Peptidyl-cysteine S-nitrosylase GAPDH) (EC 2.6.99.-)	15	FGRIGRLVTR	C-terminal enrichment	TRUE		2.24247	1		1.89247	TRUE
P04406	GAPDH	Glyceraldehyde-3-phosphate dehydrogenase (GAPDH) (EC 1.2.1.12) (Peptidyl-cysteine S-nitrosylase GAPDH) (EC 2.6.99.-)	118	GGAKRVIISA	N-terminal enrichment	TRUE		1.83043	1		1.63043	TRUE
P04406	GAPDH	Glyceraldehyde-3-phosphate dehydrogenase (GAPDH) (EC 1.2.1.12) (Peptidyl-cysteine S-nitrosylase GAPDH) (EC 2.6.99.-)	308	NDHFVKLISW	C-terminal enrichment	TRUE		3.63329	1		3.28329	TRUE
P04406	GAPDH	Glyceraldehyde-3-phosphate dehydrogenase (GAPDH) (EC 1.2.1.12) (Peptidyl-cysteine S-nitrosylase GAPDH) (EC 2.6.99.-)	323	GYSNRVVDLM	N-terminal enrichment	TRUE		3.07315	1		2.87315	TRUE
P41250	GARS1	Glycine--tRNA ligase (EC 6.1.1.14) (Diadenosine tetraphosphate synthetase) (Ap4A synthetase) (EC 2.7.7.-) (Glycyl-tRNA synthetase) (GlyRS) (Glycyl-tRNA synthetase 1)	374	DLHLYLYSAK	C-terminal enrichment	TRUE	2.61527	2.07541	2	2.06527	1.72541	TRUE
P41250	GARS1	Glycine--tRNA ligase (EC 6.1.1.14) (Diadenosine tetraphosphate synthetase) (Ap4A synthetase) (EC 2.7.7.-) (Glycyl-tRNA synthetase) (GlyRS) (Glycyl-tRNA synthetase 1)	70	PLRLAVRQQG	N-terminal enrichment	TRUE		7.27005	1		7.07005	TRUE
P55107	GDF10	Growth/differentiation factor 10 (GDF-10) (Bone morphogenetic protein 3B) (BMP-3B) (Bone-inducing protein) (BIP)	290	PRVRRAAQAT	N-terminal enrichment	TRUE	13.2877	13.2877	2	12.6877	13.0877	TRUE
Q5JWF2	GNAS	Guanine nucleotide-binding protein G(s) subunit alpha isoforms XLas (Adenylate cyclase-stimulating G alpha protein) (Extra large alphas protein) (XLalphas)	752	TIVAAMSNLV	C-terminal enrichment	TRUE	3.21181		1	2.66181		TRUE
O95467	GNAS	Neuroendocrine secretory protein 55 (NESP55) [Cleaved into: LHAL tetrapeptide; GPIPIRRH peptide]	162	SLTQRLHALK	C-terminal enrichment	TRUE		7.41233	1		7.06233	TRUE
Q5JWF2	GNAS	Guanine nucleotide-binding protein G(s) subunit alpha isoforms XLas (Adenylate cyclase-stimulating G alpha protein) (Extra large alphas protein) (XLalphas)	960	PEFARYTTPE	N-terminal enrichment	TRUE		5.42043	1		5.22043	TRUE
P59768	GNG2	Guanine nucleotide-binding protein G(I)/G(S)/G(O) subunit gamma-2 (G gamma-I)	12	SIAQARKLVE	N-terminal enrichment	TRUE		4.03766	1		3.83766	TRUE
Q9UK08	GNG8	Guanine nucleotide-binding protein G(I)/G(S)/G(O) subunit gamma-8 (Gamma-9)	11	KIAEARKTVE	N-terminal enrichment	TRUE		13.2877	1		13.0877	TRUE
Q7Z2K8	GPRIN1	G protein-regulated inducer of neurite outgrowth 1 (GRIN1)	462	PVSSRREDPI	N-terminal enrichment	TRUE		13.2877	1		13.0877	TRUE
Q7Z2K8	GPRIN1	G protein-regulated inducer of neurite outgrowth 1 (GRIN1)	508	GPPSAVKAEP	C-terminal enrichment	TRUE		5.85038	1		5.50038	TRUE
Q7Z2K8	GPRIN1	G protein-regulated inducer of neurite outgrowth 1 (GRIN1)	990	LFRALLQSVR	C-terminal enrichment	TRUE		2.52474	1		2.17474	TRUE
Q4V328	GRIPAP1	GRIP1-associated protein 1 (GRASP-1) [Cleaved into: GRASP-1 C-terminal chain (30kDa C-terminus form)]	138	DGELLRLQAE	C-terminal enrichment	TRUE	3.60001		1	3.05001		TRUE
P49841	GSK3B	Glycogen synthase kinase-3 beta (GSK-3 beta) (EC 2.7.11.26) (Serine/threonine-protein kinase GSK3B) (EC 2.7.11.1)	382	IPPHARIQAA	N-terminal enrichment	TRUE		13.2877	1		13.0877	TRUE
P51858	HDGF	Hepatoma-derived growth factor (HDGF) (High mobility group protein 1-like 2) (HMG-1L2)	192	ERPLPMEVEK	C-terminal enrichment	TRUE	7.07613	8.45158	2	6.52613	8.10158	TRUE
O14964	HGS	Hepatocyte growth factor-regulated tyrosine kinase substrate (Hrs) (Protein pp110)	268	QLALALSQSE	N-terminal enrichment	TRUE	5.17215		1	4.57215		TRUE
O14964	HGS	Hepatocyte growth factor-regulated tyrosine kinase substrate (Hrs) (Protein pp110)	268	QLALALSQSE	C-terminal enrichment	TRUE	3.92427	13.2877	2	3.37427	12.9377	TRUE
P26583	HMGB2	High mobility group protein B2 (High mobility group protein 2) (HMG-2)	103	PSAFFLFCSE	C-terminal enrichment	TRUE	4.34153	6.36219	2	3.79153	6.01219	TRUE
P22626	HNRNPA2B1	Heterogeneous nuclear ribonucleoproteins A2/B1 (hnRNP A2/B1)	187	EVRKALSRQE	N-terminal enrichment	TRUE		1.8079	1		1.6079	TRUE
P22626	HNRNPA2B1	Heterogeneous nuclear ribonucleoproteins A2/B1 (hnRNP A2/B1)	189	RKALSRQEMQ	N-terminal enrichment	TRUE		2.30031	1		2.10031	TRUE
P22626	HNRNPA2B1	Heterogeneous nuclear ribonucleoproteins A2/B1 (hnRNP A2/B1)	198	QEVQSSRSGR	C-terminal enrichment	TRUE		3.07214	1		2.72214	TRUE
P22626	HNRNPA2B1	Heterogeneous nuclear ribonucleoproteins A2/B1 (hnRNP A2/B1)	200	VQSSRSGRGG	C-terminal enrichment	TRUE		2.56851	1		2.21851	TRUE
P22626	HNRNPA2B1	Heterogeneous nuclear ribonucleoproteins A2/B1 (hnRNP A2/B1)	310	YNQQPSNYGP	N-terminal enrichment	TRUE		7.6011	1		7.4011	TRUE
P22626	HNRNPA2B1	Heterogeneous nuclear ribonucleoproteins A2/B1 (hnRNP A2/B1)	315	SNYGPMKSGN	N-terminal enrichment	TRUE		5.93035	1		5.73035	TRUE
P22626	HNRNPA2B1	Heterogeneous nuclear ribonucleoproteins A2/B1 (hnRNP A2/B1)	317	YGPMKSGNFG	N-terminal enrichment	TRUE		13.2877	1		13.0877	TRUE
Q96MM7	HS6ST2	Heparan-sulfate 6-O-sulfotransferase 2 (HS6ST-2) (EC 2.8.2.-)	233	IVFLHIQKTG	C-terminal enrichment	TRUE	5.38627		1	4.83627		TRUE
Q96MM7	HS6ST2	Heparan-sulfate 6-O-sulfotransferase 2 (HS6ST-2) (EC 2.8.2.-)	386	PYNLANNRQV	C-terminal enrichment	TRUE	2.84772		1	2.29772		TRUE
Q96MM7	HS6ST2	Heparan-sulfate 6-O-sulfotransferase 2 (HS6ST-2) (EC 2.8.2.-)	182	CQLLRLQAFS	N-terminal enrichment	TRUE		3.8705	1		3.6705	TRUE
Q96MM7	HS6ST2	Heparan-sulfate 6-O-sulfotransferase 2 (HS6ST-2) (EC 2.8.2.-)	185	LRLQAFSSPV	N-terminal enrichment	TRUE		2.02424	1		1.82424	TRUE
P07900	HSP90AA1	Heat shock protein HSP 90-alpha (EC 3.6.4.10) (Heat shock 86 kDa) (HSP 86) (HSP86) (Lipopolysaccharide-associated protein 2) (LAP-2) (LPS-associated protein 2) (Renal carcinoma antigen NY-REN-38)	591	VVSNRLVTSP	N-terminal enrichment	TRUE	3.58754		1	2.98754		TRUE
P07900	HSP90AA1	Heat shock protein HSP 90-alpha (EC 3.6.4.10) (Heat shock 86 kDa) (HSP 86) (HSP86) (Lipopolysaccharide-associated protein 2) (LAP-2) (LPS-associated protein 2) (Renal carcinoma antigen NY-REN-38)	618	MKAQALRDNS	N-terminal enrichment	TRUE	3.36096		1	2.76096		TRUE
P07900	HSP90AA1	Heat shock protein HSP 90-alpha (Heat shock 86 kDa) (HSP 86) (HSP86) (Lipopolysaccharide-associated protein 2) (LAP-2) (LPS-associated protein 2) (Renal carcinoma antigen NY-REN-38)	63	IRYESLTDPS	N-terminal enrichment	TRUE	7.26795	6.37614	2	6.66795	6.17614	TRUE
P07900	HSP90AA1	Heat shock protein HSP 90-alpha (Heat shock 86 kDa) (HSP 86) (HSP86) (Lipopolysaccharide-associated protein 2) (LAP-2) (LPS-associated protein 2) (Renal carcinoma antigen NY-REN-38)	645	SIIETLRQKA	C-terminal enrichment	TRUE	1.96397	3.95148	2	1.41397	3.60148	TRUE
P07900	HSP90AA1	Heat shock protein HSP 90-alpha (Heat shock 86 kDa) (HSP 86) (HSP86) (Lipopolysaccharide-associated protein 2) (LAP-2) (LPS-associated protein 2) (Renal carcinoma antigen NY-REN-38)	647	IETLRQKAEA	C-terminal enrichment	TRUE	2.26688	2.65005	2	1.71688	2.30005	TRUE
P07900	HSP90AA1	Heat shock protein HSP 90-alpha (Heat shock 86 kDa) (HSP 86) (HSP86) (Lipopolysaccharide-associated protein 2) (LAP-2) (LPS-associated protein 2) (Renal carcinoma antigen NY-REN-38)	628	TMGYMAAKKH	N-terminal enrichment	TRUE		7.10427	1		6.90427	TRUE
P07900	HSP90AA1	Heat shock protein HSP 90-alpha (Heat shock 86 kDa) (HSP 86) (HSP86) (Lipopolysaccharide-associated protein 2) (LAP-2) (LPS-associated protein 2) (Renal carcinoma antigen NY-REN-38)	629	MGYMAAKKHL	N-terminal enrichment	TRUE		5.51336	1		5.31336	TRUE
P07900	HSP90AA1	Heat shock protein HSP 90-alpha (Heat shock 86 kDa) (HSP 86) (HSP86) (Lipopolysaccharide-associated protein 2) (LAP-2) (LPS-associated protein 2) (Renal carcinoma antigen NY-REN-38)	671	YETALLSSGF	N-terminal enrichment	TRUE		3.43033	1		3.23033	TRUE
P08238	HSP90AB1	Heat shock protein HSP 90-beta (HSP 90) (Heat shock 84 kDa) (HSP 84) (HSP84)	619	STMGYMMAKK	C-terminal enrichment	TRUE	7.04966		1	6.49966		TRUE
P08238	HSP90AB1	Heat shock protein HSP 90-beta (HSP 90) (Heat shock 84 kDa) (HSP 84) (HSP84)	216	PITLYLEKER	C-terminal enrichment	TRUE	4.26641		1	3.71641		TRUE
P08238	HSP90AB1	Heat shock protein HSP 90-beta (HSP 90) (Heat shock 84 kDa) (HSP 84) (HSP84)	85	ERTLTLVDTG	C-terminal enrichment	TRUE	13.2877	13.2877	2	12.7377	12.9377	TRUE
P08238	HSP90AB1	Heat shock protein HSP 90-beta (HSP 90) (Heat shock 84 kDa) (HSP 84) (HSP84)	58	IRYESLTDPS	N-terminal enrichment	TRUE	6.01772	3.86703	2	5.41772	3.66703	TRUE
P08238	HSP90AB1	Heat shock protein HSP 90-beta (HSP 90) (Heat shock 84 kDa) (HSP 84) (HSP84)	637	PIVETLRQKA	C-terminal enrichment	TRUE	3.86644	5.58009	2	3.31644	5.23009	TRUE
P08238	HSP90AB1	Heat shock protein HSP 90-beta (HSP 90) (Heat shock 84 kDa) (HSP 84) (HSP84)	583	TISNRLVSSP	N-terminal enrichment	TRUE	3.24467	3.63101	2	2.64467	3.43101	TRUE
P08238	HSP90AB1	Heat shock protein HSP 90-beta (HSP 90) (Heat shock 84 kDa) (HSP 84) (HSP84)	619	STMGYMMAKK	N-terminal enrichment	TRUE	2.79146	3.24601	2	2.19146	3.04601	TRUE
P08238	HSP90AB1	Heat shock protein HSP 90-beta (HSP 90) (Heat shock 84 kDa) (HSP 84) (HSP84)	81	PNPQERTLAL	C-terminal enrichment	TRUE		2.89987	1		2.54987	TRUE
P08238	HSP90AB1	Heat shock protein HSP 90-beta (HSP 90) (Heat shock 84 kDa) (HSP 84) (HSP84)	163	KVILHLKEDQ	N-terminal enrichment	TRUE		2.54121	1		2.34121	TRUE
P08238	HSP90AB1	Heat shock protein HSP 90-beta (HSP 90) (Heat shock 84 kDa) (HSP 84) (HSP84)	195	PITLYLEKEQ	C-terminal enrichment	TRUE		2.79946	1		2.44946	TRUE
P08238	HSP90AB1	Heat shock protein HSP 90-beta (HSP 90) (Heat shock 84 kDa) (HSP 84) (HSP84)	365	GESKEQVANS	N-terminal enrichment	TRUE		2.96997	1		2.76997	TRUE
P08238	HSP90AB1	Heat shock protein HSP 90-beta (HSP 90) (Heat shock 84 kDa) (HSP 84) (HSP84)	456	SELLRYHTSQ	N-terminal enrichment	TRUE		13.2877	1		13.0877	TRUE
P08238	HSP90AB1	Heat shock protein HSP 90-beta (HSP 90) (Heat shock 84 kDa) (HSP 84) (HSP84)	492	STMGYMMAKK	C-terminal enrichment	TRUE		5.55445	1		5.20445	TRUE
P08238	HSP90AB1	Heat shock protein HSP 90-beta (HSP 90) (Heat shock 84 kDa) (HSP 84) (HSP84)	663	FETALLSSGF	N-terminal enrichment	TRUE		5.08349	1		4.88349	TRUE
P11142	HSPA8	Heat shock cognate 71 kDa protein (EC 3.6.4.10) (Heat shock 70 kDa protein 8) (Lipopolysaccharide-associated protein 1) (LAP-1) (LPS-associated protein 1)	70	TVFDAKRLIG	C-terminal enrichment	TRUE	2.21324		1	1.66324		TRUE
P11142	HSPA8	Heat shock cognate 71 kDa protein (Heat shock 70 kDa protein 8) (Lipopolysaccharide-associated protein 1) (LAP-1) (LPS-associated protein 1)	180	PTAAAIAYGL	C-terminal enrichment	TRUE	6.95774	4.07348	2	6.40774	3.72348	TRUE
P11142	HSPA8	Heat shock cognate 71 kDa protein (Heat shock 70 kDa protein 8) (Lipopolysaccharide-associated protein 1) (LAP-1) (LPS-associated protein 1)	133	EIAEAYLGKT	N-terminal enrichment	TRUE	5.4026	5.22281	2	4.8026	5.02281	TRUE
P11142	HSPA8	Heat shock cognate 71 kDa protein (Heat shock 70 kDa protein 8) (Lipopolysaccharide-associated protein 1) (LAP-1) (LPS-associated protein 1)	49	TDTERLIGDA	N-terminal enrichment	TRUE	5.55267	1.93943	2	4.95267	1.73943	TRUE
P11142	HSPA8	Heat shock cognate 71 kDa protein (Heat shock 70 kDa protein 8) (Lipopolysaccharide-associated protein 1) (LAP-1) (LPS-associated protein 1)	153	YFNDSQRQAT	C-terminal enrichment	TRUE		4.68216	1		4.33216	TRUE
P11142	HSPA8	Heat shock cognate 71 kDa protein (Heat shock 70 kDa protein 8) (Lipopolysaccharide-associated protein 1) (LAP-1) (LPS-associated protein 1)	311	ADLFRGTLDP	N-terminal enrichment	TRUE		1.91324	1		1.71324	TRUE
P11142	HSPA8	Heat shock cognate 71 kDa protein (Heat shock 70 kDa protein 8) (Lipopolysaccharide-associated protein 1) (LAP-1) (LPS-associated protein 1)	611	ITKLYQSAGG	N-terminal enrichment	TRUE		13.2877	1		13.0877	TRUE
P01344	IGF2	Insulin-like growth factor II (IGF-II) (Somatomedin-A) (T3M-11-derived growth factor) [Cleaved into: Insulin-like growth factor II; Insulin-like growth factor II Ala-25 Del; Preptin]	138	LRARRGHVLA	N-terminal enrichment	TRUE		2.2245	1		2.0245	TRUE
P18065	IGFBP2	Insulin-like growth factor-binding protein 2 (IBP-2) (IGF-binding protein 2) (IGFBP-2)	40	AEVLFRCPPC	N-terminal enrichment	TRUE		7.31573	1		7.11573	TRUE
P24593	IGFBP5	Insulin-like growth factor-binding protein 5 (IBP-5) (IGF-binding protein 5) (IGFBP-5)	164	LTQSKFVGGA	N-terminal enrichment	TRUE		2.82152	1		2.62152	TRUE
Q8WX77	IGFBPL1	Insulin-like growth factor-binding protein-like 1 (IGFBP-related protein 10) (Insulin-like growth factor-binding-related protein 4) (IGFBP-rP4)	264	VLDLSKYRSF	C-terminal enrichment	TRUE	5.34124		1	4.79124		TRUE
Q8WX77	IGFBPL1	Insulin-like growth factor-binding protein-like 1 (IGFBP-related protein 10) (Insulin-like growth factor-binding-related protein 4) (IGFBP-rP4)	26	LSPSLGIRDV	N-terminal enrichment	TRUE		3.03409	1		2.83409	TRUE
Q9Y287	ITM2B	Integral membrane protein 2B (Immature BRI2) (imBRI2) (Protein E25B) (Transmembrane protein BRI) (Bri) [Cleaved into: BRI2, membrane form (Mature BRI2) (mBRI2); BRI2 intracellular domain (BRI2 ICD); BRI2C, soluble form; Bri23 peptide (Bri2-23) (ABri23) (C-terminal peptide) (P23 peptide)]	250	SNCFAIRHFE	N-terminal enrichment	TRUE		5.1086	1		4.9086	TRUE
Q15046	KARS1	Lysine--tRNA ligase (EC 2.7.7.-) (EC 6.1.1.6) (Lysyl-tRNA synthetase) (LysRS)	507	NDPMRQRQLF	C-terminal enrichment	TRUE	4.12329		1	3.57329		TRUE
Q07666	KHDRBS1	KH domain-containing, RNA-binding, signal transduction-associated protein 1 (GAP-associated tyrosine phosphoprotein p62) (Src-associated in mitosis 68 kDa protein) (Sam68) (p21 Ras GTPase-activating protein-associated p62) (p68)	16	SRSSGRSGSM	N-terminal enrichment	TRUE	5.32354		1	4.72354		TRUE
Q07666	KHDRBS1	KH domain-containing, RNA-binding, signal transduction-associated protein 1 (GAP-associated tyrosine phosphoprotein p62) (Src-associated in mitosis 68 kDa protein) (Sam68) (p21 Ras GTPase-activating protein-associated p62) (p68)	124	HAMQLLTAEI	C-terminal enrichment	TRUE	6.44671	5.83799	2	5.89671	5.48799	TRUE
Q07666	KHDRBS1	KH domain-containing, RNA-binding, signal transduction-associated protein 1 (GAP-associated tyrosine phosphoprotein p62) (Src-associated in mitosis 68 kDa protein) (Sam68) (p21 Ras GTPase-activating protein-associated p62) (p68)	123	THAMQLLTAE	C-terminal enrichment	TRUE	5.17378	3.87034	2	4.62378	3.52034	TRUE
Q07666	KHDRBS1	KH domain-containing, RNA-binding, signal transduction-associated protein 1 (GAP-associated tyrosine phosphoprotein p62) (Src-associated in mitosis 68 kDa protein) (Sam68) (p21 Ras GTPase-activating protein-associated p62) (p68)	122	FTHAMQLLTA	C-terminal enrichment	TRUE	5.60096	3.15367	2	5.05096	2.80367	TRUE
Q07666	KHDRBS1	KH domain-containing, RNA-binding, signal transduction-associated protein 1 (GAP-associated tyrosine phosphoprotein p62) (Src-associated in mitosis 68 kDa protein) (Sam68) (p21 Ras GTPase-activating protein-associated p62) (p68)	175	NFVGKILGPQ	N-terminal enrichment	TRUE		2.74627	1		2.54627	TRUE
Q6IAA8	LAMTOR1	Ragulator complex protein LAMTOR1 (Late endosomal/lysosomal adaptor and MAPK and MTOR activator 1) (Lipid raft adaptor protein p18) (Protein associated with DRMs and endosomes) (p27Kip1-releasing factor from RhoA) (p27RF-Rho)	46	SLPSARTDEQ	C-terminal enrichment	TRUE		13.2877	1		12.9377	TRUE
Q6IAA8	LAMTOR1	Ragulator complex protein LAMTOR1 (Late endosomal/lysosomal adaptor and MAPK and MTOR activator 1) (Lipid raft adaptor protein p18) (Protein associated with DRMs and endosomes) (p27Kip1-releasing factor from RhoA) (p27RF-Rho)	86	MDRARQYSTR	C-terminal enrichment	TRUE		13.2877	1		12.9377	TRUE
Q9Y2Q5	LAMTOR2	Ragulator complex protein LAMTOR2 (Endosomal adaptor protein p14) (Late endosomal/lysosomal Mp1-interacting protein) (Late endosomal/lysosomal adaptor and MAPK and MTOR activator 2) (Mitogen-activated protein-binding protein-interacting protein) (MAPBP-interacting protein) (Roadblock domain-containing protein 3)	33	GSLLAYSGYG	C-terminal enrichment	TRUE	2.7385		1	2.1885		TRUE
Q9Y2Q5	LAMTOR2	Ragulator complex protein LAMTOR2 (Endosomal adaptor protein p14) (Late endosomal/lysosomal Mp1-interacting protein) (Late endosomal/lysosomal adaptor and MAPK and MTOR activator 2) (Mitogen-activated protein-binding protein-interacting protein) (MAPBP-interacting protein) (Roadblock domain-containing protein 3)	110	AKAQALVQYL	N-terminal enrichment	TRUE		4.39148	1		4.19148	TRUE
Q08380	LGALS3BP	Galectin-3-binding protein (Basement membrane autoantigen p105) (Lectin galactoside-binding soluble 3-binding protein) (Mac-2-binding protein) (MAC2BP) (Mac-2 BP) (Tumor-associated antigen 90K)	446	YSSDYFQAPS	N-terminal enrichment	TRUE	4.30252	3.43188	2	3.70252	3.23188	TRUE
Q08380	LGALS3BP	Galectin-3-binding protein (Basement membrane autoantigen p105) (Lectin galactoside-binding soluble 3-binding protein) (Mac-2-binding protein) (MAC2BP) (Mac-2 BP) (Tumor-associated antigen 90K)	425	SSWSARKSQL	N-terminal enrichment	TRUE		6.21141	1		6.01141	TRUE
Q9UHB6	LIMA1	LIM domain and actin-binding protein 1 (Epithelial protein lost in neoplasm)	52	YPMERLVADK	C-terminal enrichment	TRUE		2.85433	1		2.50433	TRUE
Q9UHB6	LIMA1	LIM domain and actin-binding protein 1 (Epithelial protein lost in neoplasm)	480	ERPAQLANAR	C-terminal enrichment	TRUE		4.85747	1		4.50747	TRUE
Q9UHB6	LIMA1	LIM domain and actin-binding protein 1 (Epithelial protein lost in neoplasm)	482	PAQLANARET	C-terminal enrichment	TRUE		1.95485	1		1.60485	TRUE
O14910	LIN7A	Protein lin-7 homolog A (Lin-7A) (hLin-7) (Mammalian lin-seven protein 1) (MALS-1) (Tax interaction protein 33) (TIP-33) (Vertebrate lin-7 homolog 1) (Veli-1)	96	ATVAAFAASE	N-terminal enrichment	TRUE	6.87261		1	6.27261		TRUE
Q14767	LTBP2	Latent-transforming growth factor beta-binding protein 2 (LTBP-2)	72	VYSLFREQDA	N-terminal enrichment	TRUE		13.2877	1		13.0877	TRUE
P29966	MARCKS	Myristoylated alanine-rich C-kinase substrate (MARCKS) (Protein kinase C substrate, 80 kDa protein, light chain) (80K-L protein) (PKCSL)	306	AAAAASSACA	N-terminal enrichment	TRUE	13.2877	5.95721	2	12.6877	5.75721	TRUE
P29966	MARCKS	Myristoylated alanine-rich C-kinase substrate (MARCKS) (Protein kinase C substrate, 80 kDa protein, light chain) (80K-L protein) (PKCSL)	130	AASAASSTSS	C-terminal enrichment	TRUE	7.9481	5.13687	2	7.3981	4.78687	TRUE
P29966	MARCKS	Myristoylated alanine-rich C-kinase substrate (MARCKS) (Protein kinase C substrate, 80 kDa protein, light chain) (80K-L protein) (PKCSL)	28	VASSPSKANG	C-terminal enrichment	TRUE		13.2877	1		12.9377	TRUE
P29966	MARCKS	Myristoylated alanine-rich C-kinase substrate (MARCKS) (Protein kinase C substrate, 80 kDa protein, light chain) (80K-L protein) (PKCSL)	131	ASAASSTSSP	C-terminal enrichment	TRUE		4.94636	1		4.59636	TRUE
P29966	MARCKS	Myristoylated alanine-rich C-kinase substrate (MARCKS) (Protein kinase C substrate, 80 kDa protein, light chain) (80K-L protein) (PKCSL)	305	PAAAAASSAC	N-terminal enrichment	TRUE		13.2877	1		13.0877	TRUE
P49006	MARCKSL1	MARCKS-related protein (MARCKS-like protein 1) (Macrophage myristoylated alanine-rich C kinase substrate) (Mac-MARCKS) (MacMARCKS)	161	KGAEASAASE	N-terminal enrichment	TRUE		13.2877	1		13.0877	TRUE
P21741	MDK	Midkine (MK) (Amphiregulin-associated protein) (ARAP) (Midgestation and kidney protein) (Neurite outgrowth-promoting factor 2) (Neurite outgrowth-promoting protein)	63	GTCGAQTQRI	C-terminal enrichment	TRUE		13.2877	1		12.9377	TRUE
Q9BUN1	MENT	Protein MENT (Methylated in normal thymocytes protein)	84	PAAAELLAAT	C-terminal enrichment	TRUE	2.87317	1.89373	2	2.32317	1.54373	TRUE
P55001	MFAP2	Microfibrillar-associated protein 2 (MFAP-2) (Microfibril-associated glycoprotein 1) (MAGP) (MAGP-1)	127	FYSLRRVYVI	N-terminal enrichment	TRUE		3.98784	1		3.78784	TRUE
P51511	MMP15	Matrix metalloproteinase-15 (MMP-15) (EC 3.4.24.-) (Membrane-type matrix metalloproteinase 2) (MT-MMP 2) (MTMMP2) (Membrane-type-2 matrix metalloproteinase) (MT2-MMP) (MT2MMP) (SMCP-2)	88	AEMQRFYGIP	N-terminal enrichment	TRUE	3.21166	3.30988	2	2.61166	3.10988	TRUE
Q99747	NAPG	Gamma-soluble NSF attachment protein (SNAP-gamma) (N-ethylmaleimide-sensitive factor attachment protein gamma)	18	AKAEKYLKTG	N-terminal enrichment(acet)	TRUE	4.69151		1	4.09151		TRUE
Q99747	NAPG	Gamma-soluble NSF attachment protein (SNAP-gamma) (N-ethylmaleimide-sensitive factor attachment protein gamma)	18	AKAEKYLKTG	N-terminal enrichment (acet)	TRUE		2.66651	1		2.46651	TRUE
P13591	NCAM1	Neural cell adhesion molecule 1 (N-CAM-1) (NCAM-1) (CD antigen CD56)	779	GKAAFSKDES	N-terminal enrichment	TRUE		5.58201	1		5.38201	TRUE
P13591	NCAM1	Neural cell adhesion molecule 1 (N-CAM-1) (NCAM-1) (CD antigen CD56)	840	PAPAEVKTVP	N-terminal enrichment	TRUE		1.92405	1		1.72405	TRUE
P30419	NMT1	Glycylpeptide N-tetradecanoyltransferase 1 (EC 2.3.1.97) (Myristoyl-CoA:protein N-myristoyltransferase 1) (NMT 1) (Type I N-myristoyltransferase) (Peptide N-myristoyltransferase 1)	17	APPLPQMMEG	N-terminal enrichment(acet)	TRUE	3.62318		1	3.02318		TRUE
P01303	NPY	Pro-neuropeptide Y [Cleaved into: Neuropeptide Y (Neuropeptide tyrosine) (NPY); C-flanking peptide of NPY (CPON)]	51	RYYSALRHYI	N-terminal enrichment	TRUE		13.2877	1		13.0877	TRUE
Q02818	NUCB1	Nucleobindin-1 (CALNUC)	376	TEALGRSQGR	C-terminal enrichment	TRUE		7.33572	1		6.98572	TRUE
Q14980	NUMA1	Nuclear mitotic apparatus protein 1 (Nuclear matrix protein-22) (NMP-22) (Nuclear mitotic apparatus protein) (NuMA protein) (SP-H antigen)	1355	TSTQALVSEL	C-terminal enrichment	TRUE	13.2877		1	12.7377		TRUE
Q14980	NUMA1	Nuclear mitotic apparatus protein 1 (Nuclear matrix protein-22) (NMP-22) (Nuclear mitotic apparatus protein) (NuMA protein) (SP-H antigen)	1781	PIPARSQAPL	C-terminal enrichment	TRUE	3.0357		1	2.4857		TRUE
Q14980	NUMA1	Nuclear mitotic apparatus protein 1 (Nuclear matrix protein-22) (NMP-22) (Nuclear mitotic apparatus protein) (NuMA protein) (SP-H antigen)	1124	PKLEALRAEV	N-terminal enrichment	TRUE		5.79292	1		5.59292	TRUE
Q14980	NUMA1	Nuclear mitotic apparatus protein 1 (Nuclear matrix protein-22) (NMP-22) (Nuclear mitotic apparatus protein) (NuMA protein) (SP-H antigen)	1131	AEVSKLEQQC	N-terminal enrichment	TRUE		13.2877	1		13.0877	TRUE
Q14980	NUMA1	Nuclear mitotic apparatus protein 1 (Nuclear matrix protein-22) (NMP-22) (Nuclear mitotic apparatus protein) (NuMA protein) (SP-H antigen)	1188	ALASAQRELA	C-terminal enrichment	TRUE		13.2877	1		12.9377	TRUE
Q14980	NUMA1	Nuclear mitotic apparatus protein 1 (Nuclear matrix protein-22) (NMP-22) (Nuclear mitotic apparatus protein) (NuMA protein) (SP-H antigen)	1571	VQQQKLKAVQ	N-terminal enrichment	TRUE		6.08323	1		5.88323	TRUE
Q13177	PAK2	Serine/threonine-protein kinase PAK 2 (EC 2.7.11.1) (Gamma-PAK) (PAK65) (S6/H4 kinase) (p21-activated kinase 2) (PAK-2) (p58) [Cleaved into: PAK-2p27 (p27); PAK-2p34 (p34) (C-t-PAK2)]	90	VGFDAVTGEF	C-terminal enrichment	TRUE	7.94329	5.05777	2	7.39329	4.70777	TRUE
Q13177	PAK2	Serine/threonine-protein kinase PAK 2 (EC 2.7.11.1) (Gamma-PAK) (PAK65) (S6/H4 kinase) (p21-activated kinase 2) (PAK-2) (p58) [Cleaved into: PAK-2p27 (p27); PAK-2p34 (p34) (C-t-PAK2)]	94	AVTGEFTGMP	C-terminal enrichment	TRUE		2.82416	1		2.47416	TRUE
P19021	PAM	Peptidyl-glycine alpha-amidating monooxygenase (PAM) [Includes: Peptidylglycine alpha-hydroxylating monooxygenase (PHM) (EC 1.14.17.3); Peptidyl-alpha-hydroxyglycine alpha-amidating lyase (EC 4.3.2.5) (Peptidylamidoglycolate lyase) (PAL)]	395	YSLLSKLLGE	C-terminal enrichment	TRUE	3.8471		1	3.2971		TRUE
P19021	PAM	Peptidyl-glycine alpha-amidating monooxygenase (PAM) [Includes: Peptidylglycine alpha-hydroxylating monooxygenase (PHM) (EC 1.14.17.3); Peptidyl-alpha-hydroxyglycine alpha-amidating lyase (EC 4.3.2.5) (Peptidylamidoglycolate lyase) (PAL)]	30	SVFKRFKETT	N-terminal enrichment	TRUE		2.9599	1		2.7599	TRUE
Q99497	PARK7	Protein/nucleic acid deglycase DJ-1 (EC 3.1.2.-) (EC 3.5.1.-) (EC 3.5.1.124) (Maillard deglycase) (Oncogene DJ1) (Parkinson disease protein 7) (Parkinsonism-associated deglycase) (Protein DJ-1) (DJ-1)	180	EVAAQVKAPL	N-terminal enrichment	TRUE		3.26451	1		3.06451	TRUE
Q9UHG2	PCSK1N	ProSAAS (Proprotein convertase subtilisin/kexin type 1 inhibitor) (Proprotein convertase 1 inhibitor) (pro-SAAS) [Cleaved into: KEP; Big SAAS (b-SAAS); Little SAAS (l-SAAS) (N-proSAAS); Big PEN-LEN (b-PEN-LEN) (SAAS CT(1-49)); PEN; Little LEN (l-LEN); Big LEN (b-LEN) (SAAS CT(25-40))]	56	ETGAPRRFRR	C-terminal enrichment	TRUE	13.2877	13.2877	2	12.7377	12.9377	TRUE
Q9UHG2	PCSK1N	ProSAAS (Proprotein convertase subtilisin/kexin type 1 inhibitor) (Proprotein convertase 1 inhibitor) (pro-SAAS) [Cleaved into: KEP; Big SAAS (b-SAAS); Little SAAS (l-SAAS) (N-proSAAS); Big PEN-LEN (b-PEN-LEN) (SAAS CT(1-49)); PEN; Little LEN (l-LEN); Big LEN (b-LEN) (SAAS CT(25-40))]	220	RRLRRAADHD	N-terminal enrichment	TRUE	2.81849	3.32764	2	2.21849	3.12764	TRUE
Q8WUM4	PDCD6IP	Programmed cell death 6-interacting protein (PDCD6-interacting protein) (ALG-2-interacting protein 1) (ALG-2-interacting protein X) (Hp95)	727	PTPAYQSSPA	C-terminal enrichment	TRUE	5.44145	2.90901	2	4.89145	2.55901	TRUE
Q15084	PDIA6	Protein disulfide-isomerase A6 (EC 5.3.4.1) (Endoplasmic reticulum protein 5) (ER protein 5) (ERp5) (Protein disulfide isomerase P5) (Thioredoxin domain-containing protein 7)	130	AALSALRQLV	C-terminal enrichment	TRUE		5.36087	1		5.01087	TRUE
O15173	PGRMC2	Membrane-associated progesterone receptor component 2 (Progesterone membrane-binding protein) (Steroid receptor protein DG6)	196	EKYDYVGRLL	N-terminal enrichment	TRUE		13.2877	1		13.0877	TRUE
P35232	PHB	Prohibitin	148	ELVSRQVSDD	N-terminal enrichment	TRUE		2.99885	1		2.79885	TRUE
Q8NEY8	PPHLN1	Periphilin-1 (CDC7 expression repressor) (CR) (Gastric cancer antigen Ga50)	262	GSTAPLFTDQ	C-terminal enrichment	TRUE	13.2877		1	12.7377		TRUE
P62937	PPIA	Peptidyl-prolyl cis-trans isomerase A	23	RVSFELFADK	C-terminal enrichment	TRUE	13.2877		1	12.7377		TRUE
P62937	PPIA	Peptidyl-prolyl cis-trans isomerase A	18	GEPLGRVSFE	C-terminal enrichment	TRUE	2.90767		1	2.35767		TRUE
P62937	PPIA	Peptidyl-prolyl cis-trans isomerase A (PPIase A) (EC 5.2.1.8) (Cyclophilin A) (Cyclosporin A-binding protein) (Rotamase A) [Cleaved into: Peptidyl-prolyl cis-trans isomerase A, N-terminally processed]	38	ENFRALSTGE	N-terminal enrichment	TRUE	7.47875	4.59041	2	6.87875	4.39041	TRUE
P62937	PPIA	Peptidyl-prolyl cis-trans isomerase A (PPIase A) (EC 5.2.1.8) (Cyclophilin A) (Cyclosporin A-binding protein) (Rotamase A) [Cleaved into: Peptidyl-prolyl cis-trans isomerase A, N-terminally processed]	143	VEAMERFGSR	C-terminal enrichment	TRUE	4.52475	5.20185	2	3.97475	4.85185	TRUE
P62937	PPIA	Peptidyl-prolyl cis-trans isomerase A (PPIase A) (EC 5.2.1.8) (Cyclophilin A) (Cyclosporin A-binding protein) (Rotamase A) [Cleaved into: Peptidyl-prolyl cis-trans isomerase A, N-terminally processed]	18	GEPLGRVSFE	N-terminal enrichment	TRUE	3.0119	3.94839	2	2.4119	3.74839	TRUE
P62937	PPIA	Peptidyl-prolyl cis-trans isomerase A (PPIase A) (EC 5.2.1.8) (Cyclophilin A) (Cyclosporin A-binding protein) (Rotamase A) [Cleaved into: Peptidyl-prolyl cis-trans isomerase A, N-terminally processed]	19	EPLGRVSFEL	N-terminal enrichment	TRUE	2.51721	4.16398	2	1.91721	3.96398	TRUE
Q96SB3	PPP1R9B	Neurabin-2 (Neurabin-II) (Protein phosphatase 1 regulatory subunit 9B) (Spinophilin)	208	PTVSQLSAVF	C-terminal enrichment	TRUE		3.18502	1		2.83502	TRUE
P30153	PPP2R1A	Serine/threonine-protein phosphatase 2A 65 kDa regulatory subunit A alpha isoform (Medium tumor antigen-associated 61 kDa protein) (PP2A subunit A isoform PR65-alpha) (PP2A subunit A isoform R1-alpha)	211	PMFSNLASDE	C-terminal enrichment	TRUE	4.12829	2.78735	2	3.57829	2.43735	TRUE
P30153	PPP2R1A	Serine/threonine-protein phosphatase 2A 65 kDa regulatory subunit A alpha isoform (Medium tumor antigen-associated 61 kDa protein) (PP2A subunit A isoform PR65-alpha) (PP2A subunit A isoform R1-alpha)	566	PILEKLTQDQ	N-terminal enrichment	TRUE	13.2877		1	12.6877		TRUE
P07225	PROS1	Vitamin K-dependent protein S	101	FTAARQSTNA	N-terminal enrichment	TRUE		3.9765	1		3.7765	TRUE
Q5FWE3	PRRT3	Proline-rich transmembrane protein 3	69	PRADSHRNSD	C-terminal enrichment	TRUE	13.2877	4.44531	2	12.7377	4.09531	TRUE
Q9BRX8	PRXL2A	Peroxiredoxin-like 2A (Peroxiredoxin-like 2 activated in M-CSF stimulated monocytes) (Protein PAMM) (Redox-regulatory protein FAM213A)	216	VLEAAKMIKP	C-terminal enrichment	TRUE		3.73625	1		3.38625	TRUE
P62191	PSMC1	26S proteasome regulatory subunit 4 (P26s4) (26S proteasome AAA-ATPase subunit RPT2) (Proteasome 26S subunit ATPase 1)	50	ASKLPLVTPH	N-terminal enrichment	TRUE		5.98615	1		5.78615	TRUE
P10586	PTPRF	Receptor-type tyrosine-protein phosphatase F (EC 3.1.3.48) (Leukocyte common antigen related) (LAR)	1075	TEYSFVLMNR	C-terminal enrichment	TRUE		2.52505	1		2.17505	TRUE
Q13332	PTPRS	Receptor-type tyrosine-protein phosphatase S (R-PTP-S) (EC 3.1.3.48) (Receptor-type tyrosine-protein phosphatase sigma) (R-PTP-sigma)	850	GSLLARWEPP	C-terminal enrichment	TRUE		13.2877	1		12.9377	TRUE
O00391	QSOX1	Sulfhydryl oxidase 1 (hQSOX) (EC 1.8.3.2) (Quiescin Q6)	628	HMAELQRNEQ	C-terminal enrichment	TRUE	5.60092	13.2877	2	5.05092	12.9377	TRUE
O00391	QSOX1	Sulfhydryl oxidase 1 (hQSOX) (EC 1.8.3.2) (Quiescin Q6)	551	AGSAARRDVQ	C-terminal enrichment	TRUE	5.57174	5.48538	2	5.02174	5.13538	TRUE
Q9H0U4	RAB1B	Ras-related protein Rab-1B	162	VEQAFMTMAA	C-terminal enrichment	TRUE		7.29034	1		6.94034	TRUE
P51148	RAB5C	Ras-related protein Rab-5C (EC 3.6.5.2) (L1880) (RAB5L)	177	EIFMAIAKKL	C-terminal enrichment	TRUE	4.60401		1	4.05401		TRUE
P51148	RAB5C	Ras-related protein Rab-5C (L1880) (RAB5L)	151	QEAQAYADDN	C-terminal enrichment	TRUE		3.12899	1		2.77899	TRUE
P51149	RAB7A	Ras-related protein Rab-7a	166	VEQAFQTIAR	C-terminal enrichment	TRUE		3.50836	1		3.15836	TRUE
Q9H0H5	RACGAP1	Rac GTPase-activating protein 1 (Male germ cell RacGap) (MgcRacGAP) (Protein CYK4 homolog) (CYK4) (HsCYK-4)	585	PEHQLLKTPS	C-terminal enrichment	TRUE	6.56402	13.2877	2	6.01402	12.9377	TRUE
P11233	RALA	Ras-related protein Ral-A	123	NVPFLLVGNK	C-terminal enrichment	TRUE		13.2877	1		12.9377	TRUE
Q9P258	RCC2	Protein RCC2 (RCC1-like protein TD-60) (Telophase disk protein of 60 kDa)	487	GIFSEQVAMG	C-terminal enrichment	TRUE		3.8762	1		3.5262	TRUE
Q14699	RFTN1	Raftlin (Cell migration-inducing gene 2 protein) (Raft-linking protein)	546	SHSRALVGIC	N-terminal enrichment	TRUE		3.5797	1		3.3797	TRUE
P61586	RHOA	Transforming protein RhoA (EC 3.6.5.2) (Rho cDNA clone 12) (h12)	178	ATRAALQARR	C-terminal enrichment	TRUE	1.71159	2.81099	2	1.16159	2.46099	TRUE
P62241	RPS8	40S ribosomal protein S8 (Small ribosomal subunit protein eS8)	115	QWYESHYALP	C-terminal enrichment	TRUE	13.2877		1	12.7377		TRUE
P62241	RPS8	40S ribosomal protein S8 (Small ribosomal subunit protein eS8)	169	QFQQGKLLAC	C-terminal enrichment	TRUE	3.69575		1	3.14575		TRUE
P62241	RPS8	40S ribosomal protein S8 (Small ribosomal subunit protein eS8)	187	GRADGYVLEG	N-terminal enrichment	TRUE	4.32125	6.44298	2	3.72125	6.24298	TRUE
P08865	RPSA	40S ribosomal protein SA (37 kDa laminin receptor precursor) (37LRP) (37/67 kDa laminin receptor) (LRP/LR) (67 kDa laminin receptor) (67LR) (Colon carcinoma laminin-binding protein) (Laminin receptor 1) (LamR) (Laminin-binding protein precursor p40) (LBP/p40) (Multidrug resistance-associated protein MGr1-Ag) (NEM/1CHD4) (Small ribosomal subunit protein uS2)	36	FQMEQYIYKR	C-terminal enrichment	TRUE	5.98248	4.95286	2	5.43248	4.60286	TRUE
P08865	RPSA	40S ribosomal protein SA (37 kDa laminin receptor precursor) (37LRP) (37/67 kDa laminin receptor) (LRP/LR) (67 kDa laminin receptor) (67LR) (Colon carcinoma laminin-binding protein) (Laminin receptor 1) (LamR) (Laminin-binding protein precursor p40) (LBP/p40) (Multidrug resistance-associated protein MGr1-Ag) (NEM/1CHD4) (Small ribosomal subunit protein uS2)	32	TNLDFQMEQY	C-terminal enrichment	TRUE	4.91986	3.98956	2	4.36986	3.63956	TRUE
P08865	RPSA	40S ribosomal protein SA (37 kDa laminin receptor precursor) (37LRP) (37/67 kDa laminin receptor) (LRP/LR) (67 kDa laminin receptor) (67LR) (Colon carcinoma laminin-binding protein) (Laminin receptor 1) (LamR) (Laminin-binding protein precursor p40) (LBP/p40) (Multidrug resistance-associated protein MGr1-Ag) (NEM/1CHD4) (Small ribosomal subunit protein uS2)	115	QIQAAFREPR	C-terminal enrichment	TRUE	2.77871	3.52039	2	2.22871	3.17039	TRUE
Q9NQC3	RTN4	Reticulon-4 (Foocen) (Neurite outgrowth inhibitor) (Nogo protein) (Neuroendocrine-specific protein) (NSP) (Neuroendocrine-specific protein C homolog) (RTN-x) (Reticulon-5)	157	PQAEPVWTPP	C-terminal enrichment	TRUE	2.89546		1	2.34546		TRUE
Q9NQC3	RTN4	Reticulon-4 (Foocen) (Neurite outgrowth inhibitor) (Nogo protein) (Neuroendocrine-specific protein) (NSP) (Neuroendocrine-specific protein C homolog) (RTN-x) (Reticulon-5)	77	AAGAPLMDFG	N-terminal enrichment	TRUE	3.89393	4.71639	2	3.29393	4.51639	TRUE
Q7L099	RUFY3	Protein RUFY3 (RUN and FYVE domain-containing protein 3) (Rap2-interacting protein x) (RIPx) (Single axon-regulated protein) (Singar)	345	ALSEARKHLK	C-terminal enrichment	TRUE	2.27858	3.56723	2	1.72858	3.21723	TRUE
Q7L099	RUFY3	Protein RUFY3 (RUN and FYVE domain-containing protein 3) (Rap2-interacting protein x) (RIPx) (Single axon-regulated protein) (Singar)	369	MQISMRQEME	C-terminal enrichment	TRUE		4.48639	1		4.13639	TRUE
Q9Y265	RUVBL1	RuvB-like 1 (EC 3.6.4.12) (49 kDa TATA box-binding protein-interacting protein) (49 kDa TBP-interacting protein) (54 kDa erythrocyte cytosolic protein) (ECP-54) (INO80 complex subunit H) (Nuclear matrix protein 238) (NMP 238) (Pontin 52) (TIP49a) (TIP60-associated protein 54-alpha) (TAP54-alpha)	250	ANARPQGGQD	C-terminal enrichment	TRUE		4.40756	1		4.05756	TRUE
P13521	SCG2	Secretogranin-2 (Chromogranin-C) (Secretogranin II) (SgII) [Cleaved into: Secretoneurin (SN); Manserin]	509	GEYLARMLVK	C-terminal enrichment	TRUE	4.17212		1	3.62212		TRUE
P13521	SCG2	Secretogranin-2 (Chromogranin-C) (Secretogranin II) (SgII) [Cleaved into: Secretoneurin (SN); Manserin]	207	QELGKLTGPN	N-terminal enrichment	TRUE	6.33915	5.46856	2	5.73915	5.26856	TRUE
P13521	SCG2	Secretogranin-2 (Chromogranin-C) (Secretogranin II) (SgII) [Cleaved into: Secretoneurin (SN); Manserin]	194	YTPQSLATLE	C-terminal enrichment	TRUE	3.11714	3.67338	2	2.56714	3.32338	TRUE
Q8WXD2	SCG3	Secretogranin-3 (Secretogranin III) (SgIII)	234	VTPMAAIQDG	N-terminal enrichment	TRUE	5.75712	6.49364	2	5.15712	6.29364	TRUE
Q8WXD2	SCG3	Secretogranin-3 (Secretogranin III) (SgIII)	93	KERQSIRSSP	N-terminal enrichment	TRUE		2.59883	1		2.39883	TRUE
Q8WXD2	SCG3	Secretogranin-3 (Secretogranin III) (SgIII)	254	SNTLTLTNGL	C-terminal enrichment	TRUE		2.91669	1		2.56669	TRUE
P05408	SCG5	Neuroendocrine protein 7B2 (Pituitary polypeptide) (Secretogranin V) (Secretogranin-5) (Secretory granule endocrine protein I) [Cleaved into: N-terminal peptide; C-terminal peptide]	140	DTAEFSREFQ	C-terminal enrichment	TRUE	13.2877	6.53479	2	12.7377	6.18479	TRUE
P05408	SCG5	Neuroendocrine protein 7B2 (Pituitary polypeptide) (Secretogranin V) (Secretogranin-5) (Secretory granule endocrine protein I) [Cleaved into: N-terminal peptide; C-terminal peptide]	139	PDTAEFSREF	C-terminal enrichment	TRUE		2.49144	1		2.14144	TRUE
P18827	SDC1	Syndecan-1 (SYND1) (CD antigen CD138)	260	VIAGGLVGLI	C-terminal enrichment	TRUE	5.2787		1	4.7287		TRUE
Q15019	SEPTIN2	Septin-2 (Neural precursor cell expressed developmentally down-regulated protein 5) (NEDD-5)	341	ARMQAQMQMQ	C-terminal enrichment	TRUE	8.10966	5.34981	2	7.55966	4.99981	TRUE
Q92599	SEPTIN8	Septin-8	412	LQSQALHATS	C-terminal enrichment	TRUE		3.24821	1		2.89821	TRUE
Q99961	SH3GL1	Endophilin-A2 (EEN fusion partner of MLL) (Endophilin-2) (Extra eleven-nineteen leukemia fusion gene protein) (EEN) (SH3 domain protein 2B) (SH3 domain-containing GRB2-like protein 1)	217	SQLSALVDAQ	C-terminal enrichment	TRUE	13.2877		1	12.7377		TRUE
Q99961	SH3GL1	Endophilin-A2 (EEN fusion partner of MLL) (Endophilin-2) (Extra eleven-nineteen leukemia fusion gene protein) (EEN) (SH3 domain protein 2B) (SH3 domain-containing GRB2-like protein 1)	67	ASRAKLTMLN	N-terminal enrichment	TRUE		13.2877	1		13.0877	TRUE
P12235	SLC25A4	ADP/ATP translocase 1 (ADP,ATP carrier protein 1) (ADP,ATP carrier protein, heart/skeletal muscle isoform T1) (Adenine nucleotide translocator 1) (ANT 1) (Solute carrier family 25 member 4)	20	GVAAAVSKTA	C-terminal enrichment	TRUE	3.00064		1	2.45064		TRUE
P05141	SLC25A5	ADP/ATP translocase 2 (ADP,ATP carrier protein 2) (ADP,ATP carrier protein, fibroblast isoform) (Adenine nucleotide translocator 2) (ANT 2) (Solute carrier family 25 member 5) [Cleaved into: ADP/ATP translocase 2, N-terminally processed]	12	FAKDFLAGGV	N-terminal enrichment(acet)	TRUE	3.98622		1	3.38622		TRUE
P05141	SLC25A5	ADP/ATP translocase 2 (ADP,ATP carrier protein 2) (ADP,ATP carrier protein, fibroblast isoform) (Adenine nucleotide translocator 2) (ANT 2) (Solute carrier family 25 member 5) [Cleaved into: ADP/ATP translocase 2, N-terminally processed]	20	GVAAAISKTA	N-terminal enrichment (acet)	TRUE		1.84536	1		1.64536	TRUE
P12236	SLC25A6	ADP/ATP translocase 3 (ADP,ATP carrier protein 3) (ADP,ATP carrier protein, isoform T2) (ANT 2) (Adenine nucleotide translocator 3) (ANT 3) (Solute carrier family 25 member 6) [Cleaved into: ADP/ATP translocase 3, N-terminally processed]	12	FAKDFLAGGI	N-terminal enrichment(acet)	TRUE	5.37114		1	4.77114		TRUE
P12236	SLC25A6	ADP/ATP translocase 3 (ADP,ATP carrier protein 3) (ADP,ATP carrier protein, isoform T2) (ANT 2) (Adenine nucleotide translocator 3) (ANT 3) (Solute carrier family 25 member 6) [Cleaved into: ADP/ATP translocase 3, N-terminally processed]	20	GIAAAISKTA	N-terminal enrichment (acet)	TRUE		13.2877	1		13.0877	TRUE
P12236	SLC25A6	ADP/ATP translocase 3 (ADP,ATP carrier protein 3) (ADP,ATP carrier protein, isoform T2) (ANT 2) (Adenine nucleotide translocator 3) (ANT 3) (Solute carrier family 25 member 6) [Cleaved into: ADP/ATP translocase 3, N-terminally processed]	20	GIAAAISKTA	C-terminal enrichment	TRUE		5.07692	1		4.72692	TRUE
O14745	SLC9A3R1	Na(+)/H(+) exchange regulatory cofactor NHE-RF1 (NHERF-1) (Ezrin-radixin-moesin-binding phosphoprotein 50) (EBP50) (Regulatory cofactor of Na(+)/H(+) exchanger) (Sodium-hydrogen exchanger regulatory factor 1) (Solute carrier family 9 isoform A3 regulatory factor 1)	285	PRPALVRSAS	C-terminal enrichment	TRUE	3.33888		1	2.78888		TRUE
Q9H4F8	SMOC1	SPARC-related modular calcium-binding protein 1 (Secreted modular calcium-binding protein 1) (SMOC-1)	34	TGPRFLISDR	N-terminal enrichment	TRUE		2.56556	1		2.36556	TRUE
Q9NXE4	SMPD4	Sphingomyelin phosphodiesterase 4 (EC 3.1.4.12) (Neutral sphingomyelinase 3) (nSMase-3) (nSMase3) (Neutral sphingomyelinase III)	538	VIPHRQHRLF	C-terminal enrichment	TRUE		2.00241	1		1.65241	TRUE
Q5TF21	SOGA3	Protein SOGA3	134	ATLAALGGRR	C-terminal enrichment	TRUE	13.2877	13.2877	2	12.7377	12.9377	TRUE
Q5TF21	SOGA3	Protein SOGA3	131	APAATLAALG	C-terminal enrichment	TRUE		13.2877	1		12.9377	TRUE
Q8WY21	SORCS1	VPS10 domain-containing receptor SorCS1 (hSorCS)	71	ATPLPLVVRP	N-terminal enrichment	TRUE	3.94722		1	3.34722		TRUE
Q8WY21	SORCS1	VPS10 domain-containing receptor SorCS1 (hSorCS)	78	VRPLFSVAPG	N-terminal enrichment	TRUE		6.26586	1		6.06586	TRUE
O60271	SPAG9	C-Jun-amino-terminal kinase-interacting protein 4 (JIP-4) (JNK-interacting protein 4) (Cancer/testis antigen 89) (CT89) (Human lung cancer oncogene 6 protein) (HLC-6) (JNK-associated leucine-zipper protein) (JLP) (Mitogen-activated protein kinase 8-interacting protein 4) (Proliferation-inducing protein 6) (Protein highly expressed in testis) (PHET) (Sperm surface protein) (Sperm-associated antige…	620	ASLASRREQK	C-terminal enrichment	TRUE	5.27676		1	4.72676		TRUE
O60271	SPAG9	C-Jun-amino-terminal kinase-interacting protein 4 (JIP-4) (JNK-interacting protein 4) (Cancer/testis antigen 89) (CT89) (Human lung cancer oncogene 6 protein) (HLC-6) (JNK-associated leucine-zipper protein) (JLP) (Mitogen-activated protein kinase 8-interacting protein 4) (Proliferation-inducing protein 6) (Protein highly expressed in testis) (PHET) (Sperm surface protein) (Sperm-associated antige…	385	SLFEELSSAG	C-terminal enrichment	TRUE	3.86051	4.84084	2	3.31051	4.49084	TRUE
Q01082	SPTBN1	Spectrin beta chain, non-erythrocytic 1 (Beta-II spectrin) (Fodrin beta chain) (Spectrin, non-erythroid beta chain 1)	993	AGVMALQRKL	C-terminal enrichment	TRUE	13.2877	5.33655	2	12.7377	4.98655	TRUE
Q01082	SPTBN1	Spectrin beta chain, non-erythrocytic 1 (Beta-II spectrin) (Fodrin beta chain) (Spectrin, non-erythroid beta chain 1)	1445	SQAQALSQEG	C-terminal enrichment	TRUE		3.43169	1		3.08169	TRUE
P12931	SRC	Proto-oncogene tyrosine-protein kinase Src (EC 2.7.10.2) (Proto-oncogene c-Src) (pp60c-src) (p60-Src)	76	TVTSPQRAGP	C-terminal enrichment	TRUE	6.44318	13.2877	2	5.89318	12.9377	TRUE
Q92783	STAM	Signal transducing adapter molecule 1 (STAM-1)	371	ALSLYTKLMN	C-terminal enrichment	TRUE		3.30203	1		2.95203	TRUE
O43815	STRN	Striatin	290	KEFDFLVTSE	N-terminal enrichment	TRUE		4.03659	1		3.83659	TRUE
Q12846	STX4	Syntaxin-4 (Renal carcinoma antigen NY-REN-31)	32	HPGTARLGSP	C-terminal enrichment	TRUE		3.13415	1		2.78415	TRUE
O15400	STX7	Syntaxin-7	151	SQTQPQVQVQ	C-terminal enrichment	TRUE	3.29836		1	2.74836		TRUE
P61764	STXBP1	Syntaxin-binding protein 1 (MUNC18-1) (N-Sec1) (Protein unc-18 homolog 1) (Unc18-1) (Protein unc-18 homolog A) (Unc-18A) (p67)	38	DQLSMRMLSS	C-terminal enrichment	TRUE		2.27141	1		1.92141	TRUE
Q92797	SYMPK	Symplekin	1137	RPPQDLIGLR	C-terminal enrichment	TRUE	5.78254	4.18431	2	5.23254	3.83431	TRUE
P16035	TIMP2	Metalloproteinase inhibitor 2 (CSC-21K) (Tissue inhibitor of metalloproteinases 2) (TIMP-2)	46	DVVIRAKAVS	N-terminal enrichment	TRUE		4.91111	1		4.71111	TRUE
Q9Y490	TLN1	Talin-1	1038	LRTAAQKAQE	C-terminal enrichment	TRUE	13.2877		1	12.7377		TRUE
Q9Y490	TLN1	Talin-1	1445	AQAAYLVGVS	C-terminal enrichment	TRUE	2.39928		1	1.84928		TRUE
Q9Y490	TLN1	Talin-1	2289	QAAEAMKGTE	C-terminal enrichment	TRUE	13.2877	7.13672	2	12.7377	6.78672	TRUE
Q9Y490	TLN1	Talin-1	982	DSPSAQLALI	C-terminal enrichment	TRUE	4.46901	5.80503	2	3.91901	5.45503	TRUE
Q9Y490	TLN1	Talin-1	985	SAQLALIAAS	C-terminal enrichment	TRUE	2.86239	4.61352	2	2.31239	4.26352	TRUE
Q9Y490	TLN1	Talin-1	1445	AQAAYLVGVS	N-terminal enrichment	TRUE	2.90725	4.17531	2	2.30725	3.97531	TRUE
Q9Y490	TLN1	Talin-1	935	TIAAAQHAAS	C-terminal enrichment	TRUE		6.78998	1		6.43998	TRUE
Q9Y490	TLN1	Talin-1	1019	ASAMQLSQCA	C-terminal enrichment	TRUE		5.44952	1		5.09952	TRUE
Q9Y490	TLN1	Talin-1	1888	PLANQLTSDY	C-terminal enrichment	TRUE		13.2877	1		12.9377	TRUE
Q9Y490	TLN1	Talin-1	2152	ATTEHIRQEL	N-terminal enrichment	TRUE		2.13563	1		1.93563	TRUE
Q9Y4G6	TLN2	Talin-2	1889	GLASQMTSDY	C-terminal enrichment	TRUE		13.2877	1		12.9377	TRUE
Q8IU80	TMPRSS6	Transmembrane protease serine 6 (EC 3.4.21.-) (Matriptase-2)	722	NALQKVDVQL	C-terminal enrichment	TRUE		2.40444	1		2.05444	TRUE
Q92752	TNR	Tenascin-R (TN-R) (Janusin) (Restrictin)	103	AEYMGQTSDH	N-terminal enrichment	TRUE		4.87196	1		4.67196	TRUE
P23763	VAMP1	Vesicle-associated membrane protein 1 (VAMP-1) (Synaptobrevin-1)	71	DRADALQAGA	C-terminal enrichment	TRUE		4.72749	1		4.37749	TRUE
P50552	VASP	Vasodilator-stimulated phosphoprotein (VASP)	321	LPRMKSSSSV	N-terminal enrichment	TRUE		13.2877	1		13.0877	TRUE
P13611	VCAN	Versican core protein (Chondroitin sulfate proteoglycan core protein 2) (Chondroitin sulfate proteoglycan 2) (Glial hyaluronate-binding protein) (GHAP) (Large fibroblast proteoglycan) (PG-M)	20	IVTHALHKVK	N-terminal enrichment	TRUE		1.8715	1		1.6715	TRUE
O15240	VGF	Neurosecretory protein VGF [Cleaved into: Neuroendocrine regulatory peptide-1 (NERP-1); Neuroendocrine regulatory peptide-2 (NERP-2); VGF-derived peptide TLQP-21; VGF-derived peptide TLQP-62; Antimicrobial peptide VGF[554-577]]	204	PGPERVWRAS	C-terminal enrichment	TRUE	6.29342	7.51221	2	5.74342	7.16221	TRUE
O15240	VGF	Neurosecretory protein VGF [Cleaved into: Neuroendocrine regulatory peptide-1 (NERP-1); Neuroendocrine regulatory peptide-2 (NERP-2); VGF-derived peptide TLQP-21; VGF-derived peptide TLQP-62; Antimicrobial peptide VGF[554-577]]	162	ALASLLQELR	N-terminal enrichment	TRUE	6.25376	7.39179	2	5.65376	7.19179	TRUE
O15240	VGF	Neurosecretory protein VGF [Cleaved into: Neuroendocrine regulatory peptide-1 (NERP-1); Neuroendocrine regulatory peptide-2 (NERP-2); VGF-derived peptide TLQP-21; VGF-derived peptide TLQP-62; Antimicrobial peptide VGF[554-577]]	269	LSKAYQGVAA	N-terminal enrichment	TRUE	6.80919	6.3718	2	6.20919	6.1718	TRUE
O15240	VGF	Neurosecretory protein VGF [Cleaved into: Neuroendocrine regulatory peptide-1 (NERP-1); Neuroendocrine regulatory peptide-2 (NERP-2); VGF-derived peptide TLQP-21; VGF-derived peptide TLQP-62; Antimicrobial peptide VGF[554-577]]	83	PRALAAVLLQ	C-terminal enrichment	TRUE	5.94338	6.78338	2	5.39338	6.43338	TRUE
O15240	VGF	Neurosecretory protein VGF [Cleaved into: Neuroendocrine regulatory peptide-1 (NERP-1); Neuroendocrine regulatory peptide-2 (NERP-2); VGF-derived peptide TLQP-21; VGF-derived peptide TLQP-62; Antimicrobial peptide VGF[554-577]]	268	PLSKAYQGVA	N-terminal enrichment	TRUE	5.51005	5.92068	2	4.91005	5.72068	TRUE
O15240	VGF	Neurosecretory protein VGF [Cleaved into: Neuroendocrine regulatory peptide-1 (NERP-1); Neuroendocrine regulatory peptide-2 (NERP-2); VGF-derived peptide TLQP-21; VGF-derived peptide TLQP-62; Antimicrobial peptide VGF[554-577]]	175	PSSAKRQQET	N-terminal enrichment	TRUE	6.36325	4.89746	2	5.76325	4.69746	TRUE
O15240	VGF	Neurosecretory protein VGF [Cleaved into: Neuroendocrine regulatory peptide-1 (NERP-1); Neuroendocrine regulatory peptide-2 (NERP-2); VGF-derived peptide TLQP-21; VGF-derived peptide TLQP-62; Antimicrobial peptide VGF[554-577]]	297	GERLLQQGLA	C-terminal enrichment	TRUE	4.40867	6.4383	2	3.85867	6.0883	TRUE
O15240	VGF	Neurosecretory protein VGF [Cleaved into: Neuroendocrine regulatory peptide-1 (NERP-1); Neuroendocrine regulatory peptide-2 (NERP-2); VGF-derived peptide TLQP-21; VGF-derived peptide TLQP-62; Antimicrobial peptide VGF[554-577]]	42	EHKEPVAGDA	N-terminal enrichment	TRUE	5.55098	4.44489	2	4.95098	4.24489	TRUE
O15240	VGF	Neurosecretory protein VGF [Cleaved into: Neuroendocrine regulatory peptide-1 (NERP-1); Neuroendocrine regulatory peptide-2 (NERP-2); VGF-derived peptide TLQP-21; VGF-derived peptide TLQP-62; Antimicrobial peptide VGF[554-577]]	62	EVRGARNSEP	N-terminal enrichment	TRUE	5.04206	3.70054	2	4.44206	3.50054	TRUE
O15240	VGF	Neurosecretory protein VGF [Cleaved into: Neuroendocrine regulatory peptide-1 (NERP-1); Neuroendocrine regulatory peptide-2 (NERP-2); VGF-derived peptide TLQP-21; VGF-derived peptide TLQP-62; Antimicrobial peptide VGF[554-577]]	193	THTLTRVNLE	N-terminal enrichment	TRUE	4.91091	2.61489	2	4.31091	2.41489	TRUE
O15240	VGF	Neurosecretory protein VGF [Cleaved into: Neuroendocrine regulatory peptide-1 (NERP-1); Neuroendocrine regulatory peptide-2 (NERP-2); VGF-derived peptide TLQP-21; VGF-derived peptide TLQP-62; Antimicrobial peptide VGF[554-577]]	83	PRALAAVLLQ	N-terminal enrichment	TRUE	1.87936	5.56019	2	1.27936	5.36019	TRUE
O15240	VGF	Neurosecretory protein VGF [Cleaved into: Neuroendocrine regulatory peptide-1 (NERP-1); Neuroendocrine regulatory peptide-2 (NERP-2); VGF-derived peptide TLQP-21; VGF-derived peptide TLQP-62; Antimicrobial peptide VGF[554-577]]	300	LLQQGLAQVE	C-terminal enrichment	TRUE	3.56305	3.92629	2	3.01305	3.57629	TRUE
O15240	VGF	Neurosecretory protein VGF [Cleaved into: Neuroendocrine regulatory peptide-1 (NERP-1); Neuroendocrine regulatory peptide-2 (NERP-2); VGF-derived peptide TLQP-21; VGF-derived peptide TLQP-62; Antimicrobial peptide VGF[554-577]]	193	THTLTRVNLE	C-terminal enrichment	TRUE	3.58685	3.88463	2	3.03685	3.53463	TRUE
O15240	VGF	Neurosecretory protein VGF [Cleaved into: Neuroendocrine regulatory peptide-1 (NERP-1); Neuroendocrine regulatory peptide-2 (NERP-2); VGF-derived peptide TLQP-21; VGF-derived peptide TLQP-62; Antimicrobial peptide VGF[554-577]]	308	VEAGRRQAEA	C-terminal enrichment	TRUE	3.10753	4.06594	2	2.55753	3.71594	TRUE
O15240	VGF	Neurosecretory protein VGF [Cleaved into: Neuroendocrine regulatory peptide-1 (NERP-1); Neuroendocrine regulatory peptide-2 (NERP-2); VGF-derived peptide TLQP-21; VGF-derived peptide TLQP-62; Antimicrobial peptide VGF[554-577]]	583	REAQARRAQE	N-terminal enrichment	TRUE	3.02721	3.6267	2	2.42721	3.4267	TRUE
O15240	VGF	Neurosecretory protein VGF [Cleaved into: Neuroendocrine regulatory peptide-1 (NERP-1); Neuroendocrine regulatory peptide-2 (NERP-2); VGF-derived peptide TLQP-21; VGF-derived peptide TLQP-62; Antimicrobial peptide VGF[554-577]]	38	PLSSEHKEPV	N-terminal enrichment	TRUE	3.40334	3.17325	2	2.80334	2.97325	TRUE
O15240	VGF	Neurosecretory protein VGF [Cleaved into: Neuroendocrine regulatory peptide-1 (NERP-1); Neuroendocrine regulatory peptide-2 (NERP-2); VGF-derived peptide TLQP-21; VGF-derived peptide TLQP-62; Antimicrobial peptide VGF[554-577]]	85	ALAAVLLQAL	C-terminal enrichment	TRUE	0.637931	4.46064	2	0.0879309	4.11064	TRUE
O15240	VGF	Neurosecretory protein VGF [Cleaved into: Neuroendocrine regulatory peptide-1 (NERP-1); Neuroendocrine regulatory peptide-2 (NERP-2); VGF-derived peptide TLQP-21; VGF-derived peptide TLQP-62; Antimicrobial peptide VGF[554-577]]	302	QQGLAQVEAG	C-terminal enrichment	TRUE	2.1591	2.82968	2	1.6091	2.47968	TRUE
O15240	VGF	Neurosecretory protein VGF [Cleaved into: Neuroendocrine regulatory peptide-1 (NERP-1); Neuroendocrine regulatory peptide-2 (NERP-2); VGF-derived peptide TLQP-21; VGF-derived peptide TLQP-62; Antimicrobial peptide VGF[554-577]]	78	FQGVDPRALA	C-terminal enrichment	TRUE	1.95982	2.55637	2	1.40982	2.20637	TRUE
O15240	VGF	Neurosecretory protein VGF [Cleaved into: Neuroendocrine regulatory peptide-1 (NERP-1); Neuroendocrine regulatory peptide-2 (NERP-2); VGF-derived peptide TLQP-21; VGF-derived peptide TLQP-62; Antimicrobial peptide VGF[554-577]]	295	EAGERLLQQG	C-terminal enrichment	TRUE	1.79253	2.42686	2	1.24253	2.07686	TRUE
O15240	VGF	Neurosecretory protein VGF [Cleaved into: Neuroendocrine regulatory peptide-1 (NERP-1); Neuroendocrine regulatory peptide-2 (NERP-2); VGF-derived peptide TLQP-21; VGF-derived peptide TLQP-62; Antimicrobial peptide VGF[554-577]]	177	SAKRQQETAA	N-terminal enrichment	TRUE	13.2877		1	12.6877		TRUE
O15240	VGF	Neurosecretory protein VGF [Cleaved into: Neuroendocrine regulatory peptide-1 (NERP-1); Neuroendocrine regulatory peptide-2 (NERP-2); VGF-derived peptide TLQP-21; VGF-derived peptide TLQP-62; Antimicrobial peptide VGF[554-577]]	298	ERLLQQGLAQ	C-terminal enrichment	TRUE	2.18576		1	1.63576		TRUE
O15240	VGF	Neurosecretory protein VGF [Cleaved into: Neuroendocrine regulatory peptide-1 (NERP-1); Neuroendocrine regulatory peptide-2 (NERP-2); VGF-derived peptide TLQP-21; VGF-derived peptide TLQP-62; Antimicrobial peptide VGF[554-577]]	87	AAVLLQALDR	N-terminal enrichment	TRUE		13.2877	1		13.0877	TRUE
O15240	VGF	Neurosecretory protein VGF [Cleaved into: Neuroendocrine regulatory peptide-1 (NERP-1); Neuroendocrine regulatory peptide-2 (NERP-2); VGF-derived peptide TLQP-21; VGF-derived peptide TLQP-62; Antimicrobial peptide VGF[554-577]]	88	AVLLQALDRP	N-terminal enrichment	TRUE		13.2877	1		13.0877	TRUE
O15240	VGF	Neurosecretory protein VGF [Cleaved into: Neuroendocrine regulatory peptide-1 (NERP-1); Neuroendocrine regulatory peptide-2 (NERP-2); VGF-derived peptide TLQP-21; VGF-derived peptide TLQP-62; Antimicrobial peptide VGF[554-577]]	161	EALASLLQEL	N-terminal enrichment	TRUE		1.93517	1		1.73517	TRUE
O15240	VGF	Neurosecretory protein VGF [Cleaved into: Neuroendocrine regulatory peptide-1 (NERP-1); Neuroendocrine regulatory peptide-2 (NERP-2); VGF-derived peptide TLQP-21; VGF-derived peptide TLQP-62; Antimicrobial peptide VGF[554-577]]	176	SSAKRQQETA	N-terminal enrichment	TRUE		3.88583	1		3.68583	TRUE
O15240	VGF	Neurosecretory protein VGF [Cleaved into: Neuroendocrine regulatory peptide-1 (NERP-1); Neuroendocrine regulatory peptide-2 (NERP-2); VGF-derived peptide TLQP-21; VGF-derived peptide TLQP-62; Antimicrobial peptide VGF[554-577]]	178	AKRQQETAAA	N-terminal enrichment	TRUE		3.98993	1		3.78993	TRUE
O15240	VGF	Neurosecretory protein VGF [Cleaved into: Neuroendocrine regulatory peptide-1 (NERP-1); Neuroendocrine regulatory peptide-2 (NERP-2); VGF-derived peptide TLQP-21; VGF-derived peptide TLQP-62; Antimicrobial peptide VGF[554-577]]	189	TETRTHTLTR	C-terminal enrichment	TRUE		5.06067	1		4.71067	TRUE
O15240	VGF	Neurosecretory protein VGF [Cleaved into: Neuroendocrine regulatory peptide-1 (NERP-1); Neuroendocrine regulatory peptide-2 (NERP-2); VGF-derived peptide TLQP-21; VGF-derived peptide TLQP-62; Antimicrobial peptide VGF[554-577]]	189	TETRTHTLTR	N-terminal enrichment	TRUE		6.20553	1		6.00553	TRUE
O15240	VGF	Neurosecretory protein VGF [Cleaved into: Neuroendocrine regulatory peptide-1 (NERP-1); Neuroendocrine regulatory peptide-2 (NERP-2); VGF-derived peptide TLQP-21; VGF-derived peptide TLQP-62; Antimicrobial peptide VGF[554-577]]	190	ETRTHTLTRV	C-terminal enrichment	TRUE		2.90063	1		2.55063	TRUE
O15240	VGF	Neurosecretory protein VGF [Cleaved into: Neuroendocrine regulatory peptide-1 (NERP-1); Neuroendocrine regulatory peptide-2 (NERP-2); VGF-derived peptide TLQP-21; VGF-derived peptide TLQP-62; Antimicrobial peptide VGF[554-577]]	191	TRTHTLTRVN	N-terminal enrichment	TRUE		3.41525	1		3.21525	TRUE
O15240	VGF	Neurosecretory protein VGF [Cleaved into: Neuroendocrine regulatory peptide-1 (NERP-1); Neuroendocrine regulatory peptide-2 (NERP-2); VGF-derived peptide TLQP-21; VGF-derived peptide TLQP-62; Antimicrobial peptide VGF[554-577]]	195	TLTRVNLESP	N-terminal enrichment	TRUE		5.33184	1		5.13184	TRUE
O15240	VGF	Neurosecretory protein VGF [Cleaved into: Neuroendocrine regulatory peptide-1 (NERP-1); Neuroendocrine regulatory peptide-2 (NERP-2); VGF-derived peptide TLQP-21; VGF-derived peptide TLQP-62; Antimicrobial peptide VGF[554-577]]	279	PFPKARRPES	N-terminal enrichment	TRUE		2.33784	1		2.13784	TRUE
O15240	VGF	Neurosecretory protein VGF [Cleaved into: Neuroendocrine regulatory peptide-1 (NERP-1); Neuroendocrine regulatory peptide-2 (NERP-2); VGF-derived peptide TLQP-21; VGF-derived peptide TLQP-62; Antimicrobial peptide VGF[554-577]]	280	FPKARRPESA	N-terminal enrichment	TRUE		2.00211	1		1.80211	TRUE
O15240	VGF	Neurosecretory protein VGF [Cleaved into: Neuroendocrine regulatory peptide-1 (NERP-1); Neuroendocrine regulatory peptide-2 (NERP-2); VGF-derived peptide TLQP-21; VGF-derived peptide TLQP-62; Antimicrobial peptide VGF[554-577]]	297	GERLLQQGLA	N-terminal enrichment	TRUE		7.12637	1		6.92637	TRUE
O15240	VGF	Neurosecretory protein VGF [Cleaved into: Neuroendocrine regulatory peptide-1 (NERP-1); Neuroendocrine regulatory peptide-2 (NERP-2); VGF-derived peptide TLQP-21; VGF-derived peptide TLQP-62; Antimicrobial peptide VGF[554-577]]	298	ERLLQQGLAQ	N-terminal enrichment	TRUE		3.71633	1		3.51633	TRUE
O15240	VGF	Neurosecretory protein VGF [Cleaved into: Neuroendocrine regulatory peptide-1 (NERP-1); Neuroendocrine regulatory peptide-2 (NERP-2); VGF-derived peptide TLQP-21; VGF-derived peptide TLQP-62; Antimicrobial peptide VGF[554-577]]	300	LLQQGLAQVE	N-terminal enrichment	TRUE		3.96003	1		3.76003	TRUE
O15240	VGF	Neurosecretory protein VGF [Cleaved into: Neuroendocrine regulatory peptide-1 (NERP-1); Neuroendocrine regulatory peptide-2 (NERP-2); VGF-derived peptide TLQP-21; VGF-derived peptide TLQP-62; Antimicrobial peptide VGF[554-577]]	308	VEAGRRQAEA	N-terminal enrichment	TRUE		3.32049	1		3.12049	TRUE
O15240	VGF	Neurosecretory protein VGF [Cleaved into: Neuroendocrine regulatory peptide-1 (NERP-1); Neuroendocrine regulatory peptide-2 (NERP-2); VGF-derived peptide TLQP-21; VGF-derived peptide TLQP-62; Antimicrobial peptide VGF[554-577]]	313	RQAEATRQAA	C-terminal enrichment	TRUE		2.85274	1		2.50274	TRUE
O15240	VGF	Neurosecretory protein VGF [Cleaved into: Neuroendocrine regulatory peptide-1 (NERP-1); Neuroendocrine regulatory peptide-2 (NERP-2); VGF-derived peptide TLQP-21; VGF-derived peptide TLQP-62; Antimicrobial peptide VGF[554-577]]	399	AERARQNALL	N-terminal enrichment	TRUE		5.22561	1		5.02561	TRUE
O15240	VGF	Neurosecretory protein VGF [Cleaved into: Neuroendocrine regulatory peptide-1 (NERP-1); Neuroendocrine regulatory peptide-2 (NERP-2); VGF-derived peptide TLQP-21; VGF-derived peptide TLQP-62; Antimicrobial peptide VGF[554-577]]	403	RQNALLFAEE	N-terminal enrichment	TRUE		5.35807	1		5.15807	TRUE
O15240	VGF	Neurosecretory protein VGF [Cleaved into: Neuroendocrine regulatory peptide-1 (NERP-1); Neuroendocrine regulatory peptide-2 (NERP-2); VGF-derived peptide TLQP-21; VGF-derived peptide TLQP-62; Antimicrobial peptide VGF[554-577]]	501	APAPTHVRSP	C-terminal enrichment	TRUE		4.23015	1		3.88015	TRUE
O15240	VGF	Neurosecretory protein VGF [Cleaved into: Neuroendocrine regulatory peptide-1 (NERP-1); Neuroendocrine regulatory peptide-2 (NERP-2); VGF-derived peptide TLQP-21; VGF-derived peptide TLQP-62; Antimicrobial peptide VGF[554-577]]	598	ERRLQEQEEL	N-terminal enrichment	TRUE		1.81843	1		1.61843	TRUE
Q96QK1	VPS35	Vacuolar protein sorting-associated protein 35 (hVPS35) (Maternal-embryonic 3) (Vesicle protein sorting 35)	780	HLRLRRESPE	N-terminal enrichment	TRUE		6.15919	1		5.95919	TRUE
O75351	VPS4B	Vacuolar protein sorting-associated protein 4B (EC 3.6.4.6) (Cell migration-inducing gene 1 protein) (Suppressor of K(+) transport growth defect 1) (Protein SKD1)	414	SMSDMLRSLS	C-terminal enrichment	TRUE	5.10979		1	4.55979		TRUE
O75351	VPS4B	Vacuolar protein sorting-associated protein 4B (EC 3.6.4.6) (Cell migration-inducing gene 1 protein) (Suppressor of K(+) transport growth defect 1) (Protein SKD1)	348	IVRDALMQPV	C-terminal enrichment	TRUE		13.2877	1		12.9377	TRUE
Q92558	WASF1	Wiskott-Aldrich syndrome protein family member 1 (WASP family protein member 1) (Protein WAVE-1) (Verprolin homology domain-containing protein 1)	374	PPPAPLQIAP	N-terminal enrichment	TRUE		2.42604	1		2.22604	TRUE
Q9Y6W5	WASF2	Wiskott-Aldrich syndrome protein family member 2 (WASP family protein member 2) (Protein WAVE-2) (Verprolin homology domain-containing protein 2)	440	ARSDLLSAIR	C-terminal enrichment	TRUE	3.0036	13.2877	2	2.4536	12.9377	TRUE
Q9Y6W5	WASF2	Wiskott-Aldrich syndrome protein family member 2 (WASP family protein member 2) (Protein WAVE-2) (Verprolin homology domain-containing protein 2)	474	ATILSRRIAV	C-terminal enrichment	TRUE		3.34794	1		2.99794	TRUE
Q641Q2	WASHC2A	WASH complex subunit 2A	185	DRPLPYLIGS	C-terminal enrichment	TRUE	2.79778		1	2.24778		TRUE
Q86Y38	XYLT1	Xylosyltransferase 1 (EC 2.4.2.26) (Peptide O-xylosyltransferase 1) (Xylosyltransferase I) (XT-I) (XylT-I)	170	SNFAPRTQKQ	C-terminal enrichment	TRUE	7.52634		1	6.97634		TRUE
P67809	YBX1	Y-box-binding protein 1 (YB-1) (CCAAT-binding transcription factor I subunit A) (CBF-A) (DNA-binding protein B) (DBPB) (Enhancer factor I subunit A) (EFI-A) (Nuclease-sensitive element-binding protein 1) (Y-box transcription factor)	279	QPPQRRYRRN	C-terminal enrichment	TRUE	1.59487	3.13176	2	1.04487	2.78176	TRUE
P67809	YBX1	Y-box-binding protein 1 (YB-1) (CCAAT-binding transcription factor I subunit A) (CBF-A) (DNA-binding protein B) (DBPB) (Enhancer factor I subunit A) (EFI-A) (Nuclease-sensitive element-binding protein 1) (Y-box transcription factor)	208	RRPQYSNPPV	N-terminal enrichment	TRUE		3.19423	1		2.99423	TRUE
P67809	YBX1	Y-box-binding protein 1 (YB-1) (CCAAT-binding transcription factor I subunit A) (CBF-A) (DNA-binding protein B) (DBPB) (Enhancer factor I subunit A) (EFI-A) (Nuclease-sensitive element-binding protein 1) (Y-box transcription factor)	252	GPPRQRQPRE	N-terminal enrichment	TRUE		2.4355	1		2.2355	TRUE
P31946	YWHAB	14-3-3 protein beta/alpha (Protein 1054) (Protein kinase C inhibitor protein 1) (KCIP-1) [Cleaved into: 14-3-3 protein beta/alpha, N-terminally processed]	24	DDMAACMKSV	C-terminal enrichment	TRUE		2.03989	1		1.68989	TRUE
